# Supplementary material for: The response of Sphingopyxis granuli strain TFA to the hostile anoxic condition
Source: Sci Rep. 2019 Apr 18;9:6297. doi: 10.1038/s41598-019-42768-9 (PMC6472365; doi:10.1038/s41598-019-42768-9)
Supplement: Supplementary file 2 — Supplementary dataset 1 [file 41598_2019_42768_MOESM2_ESM.xlsx]

## Sheet: Hoja1
SGRAN_id marcado Base mean Anaerobiosis 1º RNA-Seq	gene	description	COG code	Anaerobiosis	Aerobiosis	Base mean anaerobiosis	Anaerobiosis/Aerobiosis	DETA-NO	Aerobiosis	Base mean DETA-NO	DETA-NO/Aerobiosis	Tetralin	Aerobiosis	Base mean Tetralin	Tetralin/Aerobiosis
SGRAN_0001	RLDS_23790	Integrase	L	89.5632	99.7647	94.6639	0.897744	106.791	109.292	108.041	0.977116	69.6148	102.593	69.7022	0.599667
SGRAN_0002	FG91_01842	Uncharacterized protein		71.514	73.6193	72.5666	0.971403	89.584	80.6501	85.1171	1.11077	72.558	69.7897	109.707	0.846995
SGRAN_0003	FG91_01843	Uncharacterized protein		78.4128	57.1754	67.7941	1.37144	114.992	62.6357	88.8139	1.83589	134.869	146.856	95.6966	2.02717
SGRAN_0004	BV97_01177	Uncharacterized protein		27.3845	29.0552	28.2199	0.942499	31.0062	31.83	31.4181	0.974119	78.8232	56.5242	47.9129	2.33141
SGRAN_0005	BV97_01178	Asparagine synthase	E	22.119	18.7022	20.4106	1.1827	22.6715	20.4883	21.5799	1.10656	43.2583	17.0026	35.9689	1.98775
SGRAN_0006	BV97_01179	Dipeptidyl aminopeptidases/acylaminoacyl-peptidases-like protein	E	14.6427	17.3845	16.0136	0.842285	18.6741	19.0447	18.8594	0.980541	27.5873	28.6794	27.9795	1.36375
SGRAN_0007	BV97_01180	TonB-dependent receptor	P	25.0738	16.1842	20.629	1.54928	21.2383	17.7299	19.4841	1.19788	40.3899	28.3717	106.371	2.1447
SGRAN_0008	FG91_01855	Putative FecR	PT	169.552	186.762	178.157	0.907851	223.87	204.598	214.234	1.09419	133.201	172.353	210.676	0.612923
SGRAN_0009	BV96_04152	RNA polymerase, sigma-24 subunit, ECF subfamily	K	318.428	221.72	270.074	1.43617	419.257	242.894	331.076	1.72609	304.109	288.151	155.937	1.17873
SGRAN_0010	FG91_01857	Transcriptional regulator, GntR family	K	10.1121	5.35488	7.73349	1.88839	8.86101	5.86627	7.36364	1.5105	10.4999	7.76484	11.3044	1.68509
SGRAN_0011	FG91_01858	Phytanoyl-CoA dioxygenase	Q	10.2612	6.77373	8.51746	1.51485	10.1122	7.42063	8.76642	1.36271	17.1033	12.109	25.3782	2.1699
SGRAN_0012	luxI2	Autoinducer synthesis protein	TQ	14.7901	16.3442	15.5672	0.904914	15.3717	17.9051	16.6384	0.85851	26.5484	33.6531	55.4359	1.39593
SGRAN_0013	merR	MerR family transcriptional regulator	K	62.0365	49.7637	55.9001	1.24662	100.922	54.5162	77.7191	1.85123	103.905	84.3235	59.2367	1.79437
SGRAN_0014	SKP52_11780	Putative membrane protein		59.5826	18.8564	39.2195	3.15981	119.242	20.6572	69.9496	5.77242	16.4677	14.5684	13.4149	0.750521
SGRAN_0015	FG91_01862	Uncharacterized protein		61.8411	24.5516	43.1963	2.51882	130.003	26.8963	78.4496	4.83349	11.3072	10.362	47.528	0.395788
SGRAN_0016	FG91_01863	Transcriptional regulator, LuxR family	K	73.639	80.3768	77.0079	0.916172	123.245	88.0529	105.649	1.39967	54.6783	83.7488	28.7267	0.584617
SGRAN_0017	A33M_2930	Single-stranded DNA endonuclease		4.66617	1.41521	3.04069	3.29716	2.46774	1.55036	2.00905	1.59172	9.59455	2.77513	5.87089	5.82628
SGRAN_0018	yubM	ParB domain protein nuclease	K	6.50379	3.5297	5.01675	1.84259	3.05492	3.86679	3.46086	0.79004	11.7833	2.14724	15.7445	2.86891
SGRAN_0019	Sala_2519	Uncharacterized protein		9.1539	10.2394	9.69665	0.893988	11.9898	11.2173	11.6036	1.06887	26.0855	19.7057	16.4916	2.18934
SGRAN_0020	Sala_2518	Uncharacterized protein		7.6553	6.12037	6.88784	1.25079	5.78628	6.70487	6.24557	0.862997	14.3368	6.89774	13.136	2.01308
SGRAN_0021	FG91_00815	Virulence-associated protein E		63.4716	23.6064	43.539	2.68875	21.9342	25.8608	23.8975	0.848164	35.919	11.9351	74.916	1.30762
SGRAN_0022	A33M_1083	RES domain protein		151.156	113.3	132.228	1.33412	77.1977	124.12	100.659	0.62196	104.147	113.913	271.587	0.789962
SGRAN_0023	Saro_3800	Uncharacterized protein		391.175	270.811	330.993	1.44446	183.807	296.674	240.24	0.619559	284.651	439.027	146.072	0.903304
SGRAN_0024	FG91_00817	Uncharacterized protein		9.8851	6.66775	8.27642	1.48252	9.47455	7.30453	8.38954	1.29708	19.6327	7.49204	164.98	2.53039
SGRAN_0025	FG91_00818	Putative nucleotidyltransferase		102.089	352.063	227.076	0.289974	476.574	385.685	431.13	1.23566	220.754	310.327	120.562	0.538859
SGRAN_0026	LH128_19741	Heavy metal transport/detoxification protein	P	32.4626	48.0042	40.2334	0.676245	521.657	52.5887	287.123	9.91956	42.6261	20.371	27.8733	0.763103
SGRAN_0027	copA	Cu(+)-exporting ATPase	P	10.2212	6.62691	8.42405	1.54238	54.1446	7.2598	30.7022	7.45814	21.2285	13.1205	101.903	2.75293
SGRAN_0028	hmrR	HTH-type transcriptional regulator HmrR	K	111.69	114.543	113.117	0.975092	217.334	125.482	171.408	1.73199	267.83	182.577	141.812	2.00947
SGRAN_0029	mexP	Multidrug RND transporter, membrane fusion protein MexP	M	10.7999	9.71295	10.2564	1.11191	20.1482	10.6406	15.3944	1.89352	22.5323	15.7943	19.8894	1.99362
SGRAN_0030	bepE	Hydrophobe/amphiphile efflux-1 (HAE1) family protein	V	11.3232	9.30275	10.313	1.21719	16.9814	10.1912	13.5863	1.66628	28.754	17.2465	36.9267	2.65628
SGRAN_0031	oprN	RND transporter	MU	45.3959	41.1691	43.2825	1.10267	66.8934	45.1009	55.9972	1.48319	51.095	45.0993	108.39	1.06658
SGRAN_0032	BBAL3_3399	UBA/THIF-type NAD/FAD binding protein	H	315.342	57.879	186.611	5.4483	88.1797	63.4066	75.7931	1.3907	145.642	165.685	199.573	2.16248
SGRAN_0033	MBEBAB_0857	Uncharacterized protein		703.298	108.49	405.894	6.48261	219.057	118.851	168.954	1.84312	384.565	253.504	557.946	3.04625
SGRAN_0034	MBEBAB_0858	Uncharacterized protein		1846.85	455.997	1151.42	4.05014	860.861	499.545	680.203	1.72329	1564.79	731.327	1147.02	2.94905
SGRAN_0035	MBEBAB_0859	Uncharacterized protein	S	2559.68	2108.82	2334.25	1.2138	2033.34	2310.22	2171.78	0.88015	2956.91	729.248	1674.79	1.20499
SGRAN_0036	MBEBAB_0860	Uncharacterized protein	E	297.651	212.715	255.183	1.39929	267.423	233.029	250.226	1.1476	214.512	392.671	226.541	0.866645
SGRAN_0037	WP_045318834.1	Uncharacterized protein		140.218	160.279	150.248	0.874837	187.858	175.586	181.722	1.06989	135.596	238.569	425.163	0.727037
SGRAN_0038	MBEBAB_0862	Uncharacterized protein		435.343	481.155	458.249	0.904787	764.102	527.106	645.604	1.44962	613.932	714.729	678.367	1.09654
SGRAN_0039	MEA186_08168	dCTP deaminase	F	502.532	468.869	485.701	1.0718	506.03	513.646	509.838	0.985173	403.447	742.801	1526.7	0.739473
SGRAN_0040	FG95_03253	Uncharacterized protein		1355.69	718.486	1037.09	1.88687	995.188	787.102	891.145	1.26437	2537.69	2649.96	1305.22	3.03534
SGRAN_0041	A33M_1321	Phospholipase/Carboxylesterase	R	55.3444	82.2188	68.7816	0.673136	50.6707	90.0709	70.3708	0.562565	65.9437	72.7506	1081.09	0.68927
SGRAN_0042	czcD	Cation diffusion facilitator family transporter	P	34.3408	1341.38	687.86	0.0256011	195.298	1469.48	832.389	0.132903	832.949	2096.24	714.249	0.533647
SGRAN_0043	TZ53_24460	Uncharacterized protein		297.298	293.1	295.199	1.01432	289.125	321.092	305.108	0.900443	680.881	595.55	383.273	1.99638
SGRAN_0044	Q27BB25_00245	Uncharacterized protein	S	53.742	70.3566	62.0493	0.763852	35.8394	77.0758	56.4576	0.464989	76.6767	85.6652	53.344	0.936581
SGRAN_0045	A11A3_16787	Phosphatidylinositol kinase	R	42.9743	59.8235	51.3989	0.718351	42.951	65.5367	54.2438	0.655373	70.2654	30.0113	83.2834	1.00939
SGRAN_0046	ABENE_22610	XRE family transcriptional regulator	S	60.377	97.4246	78.9008	0.619731	52.7174	106.729	79.7232	0.493937	75.6813	96.3014	55.1983	0.667584
SGRAN_0047	FG91_00861	Uncharacterized protein		17.1948	8.66187	12.9283	1.98511	17.2534	9.48909	13.3712	1.81824	55.6982	34.7154	34.212	5.52605
SGRAN_0048	FG95_03568	Uncharacterized protein		10.117	9.11589	9.61645	1.10982	10.4194	9.98647	10.2029	1.04335	18.2594	12.7258	12.4548	1.72137
SGRAN_0049	Sala_2497	Uncharacterized protein	S	8.71825	3.83901	6.27863	2.27096	6.61085	4.20564	5.40824	1.5719	11.8842	6.65023	10.3713	2.66034
SGRAN_0050	BV97_01974	Uncharacterized protein		5.37491	5.12342	5.24916	1.04909	5.70505	5.61272	5.65888	1.01645	10.1741	8.8585	5.52719	1.70657
SGRAN_0051	A33M_1179	Transcriptional regulator		2.3287	0.474272	1.40149	4.91005	1.61522	0.519566	1.06739	3.10879	3.33112	0.880275	2.54831	6.03602
SGRAN_0052	A33O_20685	Glycosidase		5.29484	2.80222	4.04853	1.88952	2.80841	3.06983	2.93912	0.914842	5.91629	1.76549	4.51785	1.81441
SGRAN_0053	traF	Conjugal transfer protein TraF	OU	2.26665	2.28175	2.2742	0.993382	1.20383	2.49966	1.85174	0.481597	8.12365	3.11942	13.5711	3.05964
SGRAN_0054	ASAP_1789	Uncharacterized protein	S	6.9849	8.50986	7.74738	0.820801	6.42808	9.32256	7.87532	0.689519	35.7056	19.0185	19.1803	3.6058
SGRAN_0055	slt	Lytic transglycosylase	M	4.09053	2.3849	3.23772	1.71518	1.12396	2.61267	1.86831	0.430196	8.0736	2.6551	6.40442	2.90927
SGRAN_0056	virD2	Type VI secretion protein	U	6.33088	5.46272	5.8968	1.15892	4.80877	5.98442	5.39659	0.803548	11.1497	4.73523	39.0023	1.75405
SGRAN_0057	traG	Conjugal transfer protein TraG	U	55.3948	53.1632	54.279	1.04198	47.6119	58.2404	52.9261	0.817506	61.6246	66.855	87.5208	0.996162
SGRAN_0058	FG95_03579	CopG domain-containing protein		97.0683	112.871	104.97	0.859993	136.899	123.651	130.275	1.10714	63.0558	113.417	174.066	0.480096
SGRAN_0059	radC	DNA repair protein RadC	L	183.944	254.378	219.161	0.723113	349.284	278.671	313.977	1.25339	174.722	285.077	1130.14	0.590277
SGRAN_0060	AL00_20745	Putative membrane protein		1078.78	1035.25	1057.01	1.04205	1962.73	1134.12	1548.42	1.73062	1365.34	2085.56	2160.87	1.1334
SGRAN_0061	FG95_03583	Uncharacterized protein		2525.04	3941.13	3233.09	0.640689	6353.24	4317.51	5335.38	1.47151	5660.29	2956.4	4414.32	1.23426
SGRAN_0062	AL00_20735	Transcriptional regulator, LuxR family	K	1012.71	1540.72	1276.72	0.657297	2773.79	1687.86	2230.82	1.64338	1917.66	3168.34	961.226	1.06963
SGRAN_0063	trbB	Conjugal transfer protein TrbB	U	4.74706	2.856	3.80153	1.66214	3.23036	3.12875	3.17956	1.03248	8.10694	4.79165	15.2041	2.43942
SGRAN_0064	trbC	Conjugal transfer protein TrbC	U	14.4064	17.0197	15.713	0.846454	16.5293	18.6451	17.5872	0.886522	38.3931	22.3013	23.2452	1.9386
SGRAN_0065	trbD	Conjugal transfer protein TrbD	NU	7.30098	6.48645	6.89372	1.12557	3.46397	7.10592	5.28495	0.487477	12.6316	8.09733	9.07804	1.67355
SGRAN_0066	trbE	Conjugal transfer protein TrbE	U	6.14325	5.3206	5.73193	1.15462	6.12486	5.82872	5.97679	1.05081	10.6354	5.52449	6.69739	1.71783
SGRAN_0067	trbJ	Conjugal transfer protein TrbJ	U	7.54224	5.13472	6.33848	1.46887	6.24391	5.6251	5.9345	1.11001	8.79215	2.75937	5.24166	1.47152
SGRAN_0068	FG91_00884	Putative secreted protein		6.9861	1.89709	4.4416	3.68253	1.61522	2.07826	1.84674	0.777198	4.66357	1.69117	5.31923	2.1126
SGRAN_0069	trbL	Conjugal transfer protein TrbL	U	5.86707	4.78385	5.32546	1.22643	4.99556	5.24071	5.11814	0.953222	9.21814	5.97489	16.0322	1.65597
SGRAN_0070	trbF	Conjugal transfer protein TrbF	U	16.8167	10.0496	13.4332	1.67337	16.0102	11.0093	13.5098	1.45424	42.9556	22.8462	27.229	3.67333
SGRAN_0071	trbG	P-type conjugative transfer protein TrbG	U	13.7056	9.49904	11.6023	1.44284	10.4308	10.4062	10.4185	1.00236	18.3657	11.5024	11.9748	1.66156
SGRAN_0072	trbI	Conjugal transfer protein TraI	U	12.0702	9.53864	10.8044	1.2654	8.12032	10.4496	9.28496	0.777094	14.2139	5.58386	13.0915	1.2806
SGRAN_0073	AL00_20990	Uncharacterized protein	S	35.2617	30.018	32.6398	1.17469	35.3213	32.8848	34.103	1.07409	13.4934	11.969	17.0723	0.386302
SGRAN_0074	arsH	NADPH-dependent FMN reductase ArsH	R	46.2466	29.1195	37.6831	1.58817	82.3499	31.9005	57.1252	2.58146	17.634	20.6512	21.6975	0.52042
SGRAN_0075	arsB	Arsenical-resistance protein	P	62.4567	40.2005	51.3286	1.55363	118.048	44.0397	81.0439	2.68049	63.8759	25.761	46.7746	1.3655
SGRAN_0076	arsC	Arsenate reductase	P	66.0445	27.3827	46.7136	2.41191	137.078	29.9978	83.5379	4.5696	34.1546	29.6732	30.4095	1.07192
SGRAN_0077	arsC2	ArsR family transcriptional regulator	T	164.568	31.491	98.0295	5.22587	245.52	34.4984	140.009	7.11685	58.9883	26.6644	60.2863	1.60978
SGRAN_0078	arsR	ArsR family transcriptional regulator	K	434.104	53.004	243.554	8.19002	706.137	58.0659	382.101	12.161	53.4501	61.5843	42.8195	0.866617
SGRAN_0079	pbrT	Iron permease	P	938.721	30.7493	484.735	30.5282	1039.53	33.6859	536.608	30.8595	32.5209	32.189	103.426	0.908898
SGRAN_0080	czcD2	Cation transporter	P	1594.49	73.7925	834.141	21.6078	2751.79	80.8398	1416.31	34.04	141.865	174.331	169.579	1.65215
SGRAN_0081	merR3	MerR family transcriptional regulator	K	114.613	107.025	110.819	1.0709	214.076	117.246	165.661	1.82587	147.808	197.293	239.938	1.18686
SGRAN_0082	EBMC1_11275	Putative CDF-family cation efflux system protein	P	199.095	107.893	153.494	1.8453	173.541	118.197	145.869	1.46824	305.547	332.068	164.842	2.43373
SGRAN_0083	czcA	Cation transporter	P	21.0012	16.3145	18.6578	1.28727	19.4913	17.8726	18.682	1.09057	33.7941	24.1367	21.5381	1.78015
SGRAN_0084	czcB1	Cation transporter	M	12.1373	6.39692	9.26711	1.89737	6.97047	7.00783	6.98915	0.994669	11.4198	9.28212	14.2055	1.53418
SGRAN_0085	EBMC1_11260	Outer membrane efflux protein	MU	21.8243	27.6263	24.7253	0.789983	19.1793	30.2647	24.722	0.633718	20.1842	16.9912	233.538	0.627878
SGRAN_0086	EBMC1_11255	Putative secreted protein		188.91	390.937	289.923	0.483224	518.989	428.272	473.63	1.21182	163.709	446.891	119.93	0.359876
SGRAN_0087	FG95_00156	Uncharacterized protein		49.8911	40.3316	45.1114	1.23702	81.4482	44.1834	62.8158	1.84341	62.0697	76.1508	181.251	1.32258
SGRAN_0088	EBMC1_11245	Putative secreted protein		394.518	364.612	379.565	1.08202	517.024	399.433	458.228	1.29439	126.46	300.433	73.8306	0.298064
SGRAN_0089	FG95_00158	Outer membrane efflux protein	MU	60.3007	34.5869	47.4438	1.74345	21.2643	37.89	29.5771	0.561211	14.9857	21.2011	11.5858	0.372351
SGRAN_0090	czcB2	Metal transporter	M	32.6915	8.93927	20.8154	3.65707	11.1606	9.79298	10.4768	1.13965	11.4081	8.1859	19.4007	1.09673
SGRAN_0091	czcA2	Cation transporter	P	40.2384	24.036	32.1372	1.67409	15.4629	26.3315	20.8972	0.58724	22.6184	27.3934	19.0711	0.808701
SGRAN_0092	FG95_00161	Uncharacterized protein	S	47.915	28.9209	38.4179	1.65676	26.3008	31.6829	28.9918	0.830126	11.9097	15.5239	17.6519	0.353896
SGRAN_0093	FG95_00162	Polyketide cyclase / dehydrase and lipid transport		38.1394	28.0435	33.0915	1.36001	22.5685	30.7217	26.6451	0.734611	19.0005	23.3941	21.2745	0.582264
SGRAN_0094	cadA3	Heavy metal translocating P-type ATPase	P	33.8861	20.3255	27.1058	1.66717	18.8378	22.2666	20.5522	0.846012	38.7017	23.5484	32.2749	1.63635
SGRAN_0095	EBMC1_11210	Hydrophobic/amphiphilic exporter-1	V	24.7028	23.8032	24.253	1.03779	28.5343	26.0764	27.3054	1.09426	36.332	25.848	29.8732	1.31172
SGRAN_0096	EBMC1_11205	Polyketide cyclase / dehydrase and lipid transport		32.8749	35.2144	34.0446	0.933564	42.8743	38.5774	40.7258	1.11138	43.0778	23.4145	48.8667	1.05129
SGRAN_0097	bdbC	Disulfide bond formation protein	O	44.8308	30.5584	37.6946	1.46705	44.3378	33.4768	38.9073	1.32443	52.2796	54.6555	43.4549	1.47024
SGRAN_0098	bdbD	DSBA oxidoreductase	O	30.4197	44.4258	37.4228	0.68473	29.4563	48.6686	39.0624	0.605242	23.5764	34.6301	32.7778	0.456067
SGRAN_0099	FG91_00843	FG-GAP repeat-containing protein		63.4192	73.7983	68.6088	0.859359	55.1533	80.8462	67.9998	0.6822	36.652	41.9792	59.5002	0.426814
SGRAN_0100	FG91_00844	TonB-dependent receptor	P	94.0283	113.497	103.763	0.828465	102.522	124.336	113.429	0.824556	55.1156	82.3484	38.3272	0.417331
SGRAN_0101	metC	Beta-cystathionase	E	24.9151	14.0281	19.4716	1.77609	22.2792	15.3678	18.8235	1.44973	26.2323	21.5388	22.5286	1.60704
SGRAN_0102	FG91_00846	ECF subfamily RNA polymerase sigma-24 factor	K	18.043	13.7073	15.8751	1.31631	25.1307	15.0164	20.0736	1.67355	31.775	18.8249	29.7031	1.99214
SGRAN_0103	FG91_00847	Sodium:dicarboxylate symporter	C	27.8071	25.3796	26.5934	1.09565	69.6291	27.8034	48.7162	2.50434	35.6475	27.6312	64.695	1.20707
SGRAN_0104	ybaO	Transcriptional regulator, AsnC family	K	63.8244	75.3782	69.6013	0.846722	132.745	82.5769	107.661	1.60753	67.93	93.7425	73.9616	0.774467
SGRAN_0105	FG91_00849	Amidohydrolase	Q	81.4481	96.1914	88.8197	0.84673	168.961	105.378	137.169	1.60338	76.4105	79.9932	105.534	0.682657
SGRAN_0106	FG91_00850	Amidohydrolase	Q	74.9417	94.5947	84.7682	0.79224	155.316	103.629	129.472	1.49877	93.0191	134.657	199.464	0.845067
SGRAN_0107	FG91_00851	TonB-dependent receptor	H	122.122	193.133	157.627	0.632321	328.962	211.577	270.269	1.55481	210.487	305.909	144.599	0.936605
SGRAN_0108	FG91_00852	Endoribonuclease L-PSP	J	97.8687	55.8839	76.8763	1.75129	80.9946	61.2209	71.1078	1.32299	114.531	78.7118	64.4651	1.76126
SGRAN_0109	FG91_00853	Proton/sodium-glutamate symport protein	C	55.3728	16.5711	35.9719	3.34153	19.061	18.1537	18.6074	1.04998	24.4314	14.3991	27.0566	1.26702
SGRAN_0110	FG91_00854	Amidohydrolase	Q	33.8218	62.5377	48.1797	0.540823	50.4502	68.5101	59.4801	0.736391	33.4827	29.6818	96.3229	0.460115
SGRAN_0111	blh	Beta-lactamase hydrolase-like protein	R	97.5105	108.975	103.243	0.894797	83.3624	119.383	101.373	0.698277	129.427	159.163	75.8297	1.02067
SGRAN_0112	FG91_00858	Oxidoreductase (Flavoprotein)	S	18.8144	23.719	21.2667	0.793221	24.5168	25.9842	25.2505	0.943527	23.3173	22.2325	30.9706	0.84483
SGRAN_0113	PD_1894	UPF0721 transmembrane protein	R	31.511	35.0099	33.2604	0.90006	34.215	38.3534	36.2842	0.892098	40.8012	38.624	65.9553	1.00154
SGRAN_0114	BF95_07780	Putative copper efflux system periplasmic protein CusF	S	164.937	134.575	149.756	1.22561	110.304	147.427	128.865	0.748194	118.251	91.1095	75.4973	0.755139
SGRAN_0115	cusA	Cation transporter	P	34.4293	21.3742	27.9017	1.61079	28.5688	23.4154	25.9921	1.22009	29.187	32.7435	18.8357	1.17351
SGRAN_0116	cusB	Cation efflux system protein CusB	M	28.8881	11.5284	20.2082	2.50582	15.6506	12.6294	14.14	1.23922	14.6361	8.48445	12.277	1.09104
SGRAN_0117	czcC	Transporter	MU	45.5549	9.96208	27.7585	4.57283	15.1897	10.9135	13.0516	1.39183	11.1375	9.91782	66.0272	0.960784
SGRAN_0118	FG91_00900	Uncharacterized protein		255.103	108.872	181.988	2.34315	155.428	119.27	137.349	1.30316	121.673	120.917	1617.16	0.96043
SGRAN_0119	EBMC1_11125	Uncharacterized protein		1206.08	765.665	985.872	1.57521	1665.72	838.787	1252.25	1.98587	2762.19	3112.64	1407.03	3.10029
SGRAN_0120	SKP52_22890	TonB-dependent receptor	P	120.83	65.3472	93.0886	1.84905	82.4159	71.588	77.0019	1.15125	106.157	51.8645	179.984	1.39608
SGRAN_0121	copM2	Cytochrome c family protein		225.081	108.902	166.992	2.06682	156.445	119.303	137.874	1.31132	190.762	253.812	357.082	1.50537
SGRAN_0122	Sala_2430	Uncharacterized protein		264.952	215.74	240.346	1.22811	296.775	236.343	266.559	1.2557	397.4	523.403	245.953	1.58301
SGRAN_0123	copA1	Cu(+)-exporting ATPase	P	100.007	44.8489	72.428	2.22987	45.7451	49.1321	47.4386	0.931063	99.2207	94.5064	54.2045	1.90124
SGRAN_0124	Sala_2428	Methyltransferase type 12	H	26.5577	19.2698	22.9138	1.3782	21.5508	21.1101	21.3304	1.02088	16.9881	9.1883	27.3402	0.757626
SGRAN_0125	Sala_2427	Transcriptional regulator, AraC family	K	75.8394	28.2106	52.025	2.68833	20.604	30.9047	25.7543	0.666695	37.0489	37.6923	38.9344	1.12863
SGRAN_0126	copD2	Copper resistance protein CopD	P	324.878	60.0486	192.463	5.41025	39.2233	65.7833	52.5033	0.59625	33.011	40.82	164.799	0.472436
SGRAN_0127	FG95_00193	Copper resistance protein CopC	R	1568.11	273.503	920.806	5.73343	187.044	299.623	243.334	0.624264	131.911	296.587	118.5	0.414483
SGRAN_0128	EBMC1_11080	Putative membrane protein		195.919	155.413	175.666	1.26063	160.396	170.255	165.325	0.942093	96.9855	105.089	182.288	0.5363
SGRAN_0129	ABAC460_17715	Heavy metal resistance protein		211.375	184.423	197.899	1.14614	190.669	202.036	196.353	0.943738	112.898	267.59	72.2344	0.526088
SGRAN_0130	FG95_00196	ECF subfamily RNA polymerase sigma-24 factor	K	108.67	97.2143	102.942	1.11784	59.8617	106.498	83.1799	0.562092	49.5247	31.5709	112.459	0.437803
SGRAN_0131	copA2	Copper resistance protein A	Q	445.509	110.493	278.001	4.03201	102.323	121.045	111.684	0.84533	199.166	175.394	151.231	1.54906
SGRAN_0132	pcoB	Copper resistance protein B	P	457.611	136.444	297.027	3.35384	104.415	149.474	126.945	0.69855	148.238	103.296	157.815	0.933671
SGRAN_0133	FG95_00199	Uncharacterized protein	S	290.371	103.332	196.851	2.81008	74.1984	113.2	93.6992	0.655463	135.443	167.393	114.264	1.12645
SGRAN_0134	copG	CopG protein	R	167.052	62.0855	114.569	2.69068	44.7122	68.0148	56.3635	0.657389	111.738	93.0855	79.8245	1.54667
SGRAN_0135	FG95_00201	Uncharacterized protein		204.06	81.0072	142.534	2.51904	51.3865	88.7436	70.065	0.579045	155.736	47.911	174.53	1.65216
SGRAN_0136	SKP52_22975	Uncharacterized protein		310.43	136.136	223.283	2.28029	101.611	149.138	125.375	0.681322	236.018	193.324	132.197	1.4899
SGRAN_0137	SKP52_22980	TonB-dependent receptor, plug	P	44.2719	30.7547	37.5133	1.43952	32.0748	33.6918	32.8833	0.952006	50.8753	28.377	48.1977	1.42162
SGRAN_0138	lysR	LysR family transcriptional regulator	K	37.2455	43.5015	40.3735	0.856189	59.2181	47.6559	53.437	1.24262	53.1073	45.5201	34.1778	1.04915
SGRAN_0139	aapJ	Amino acid ABC transporter substrate-binding protein	ET	15.5336	13.6735	14.6036	1.13604	12.0849	14.9793	13.5321	0.806773	24.1757	15.2482	21.0322	1.51945
SGRAN_0140	aapM	Amino acid ABC transporter permease	E	19.2344	17.6577	18.446	1.08929	21.7981	19.344	20.571	1.12687	27.7164	17.8888	24.0284	1.34893
SGRAN_0141	metC2	Beta-cystathionase	E	19.6425	20.4055	20.024	0.962608	25.805	22.3543	24.0797	1.15436	30.7593	20.3404	20.6524	1.29543
SGRAN_0142	metN	Methionine import ATP-binding protein MetN	E	14.4422	15.7403	15.0912	0.91753	15.5174	17.2436	16.3805	0.899893	12.6412	10.5455	28.2179	0.69018
SGRAN_0143	FG91_00920	TonB-dependent receptor	H	158.204	51.2971	104.751	3.08407	56.0336	56.196	56.1148	0.99711	78.5766	43.7946	49.6143	1.3164
SGRAN_0144	FG91_00921	Uncharacterized protein		93.7581	45.7609	69.7595	2.04887	49.9673	50.1312	50.0493	0.996731	44.906	20.652	72.924	0.843329
SGRAN_0145	Sala_2409	PepSY-associated TM helix		158.092	95.9116	127.002	1.64831	113.834	105.071	109.453	1.0834	94.7276	100.942	187.122	0.848776
SGRAN_0146	hutC2	Histidine utilization repressor	K	286.906	258.311	272.608	1.1107	386.228	282.98	334.604	1.36486	217.576	279.516	186.054	0.723861
SGRAN_0147	FG91_00924	Phage integrase family protein	L	73.4679	76.2842	74.876	0.963081	100.017	83.5695	91.7933	1.19681	211.73	154.532	124.187	2.38525
SGRAN_0149	WYI_14681	Uncharacterized protein		68.7612	46.7319	57.7465	1.4714	52.1915	51.1948	51.6932	1.01947	41.3869	36.6436	33.1769	0.761092
SGRAN_0150	MAXJ12_24652	Putative uncharacterized protein		22.731	26.3498	24.5404	0.862663	32.8829	28.8662	30.8745	1.13915	33.3498	24.967	29.4845	1.08769
SGRAN_0151	BRAO285_180014	Uncharacterized protein	S	18.0726	20.7427	19.4077	0.871275	21.811	22.7237	22.2674	0.959835	28.548	25.6192	17.6986	1.18276
SGRAN_0152	RCCGEPOP_06576	Uncharacterized protein		10.456	10.2802	10.3681	1.0171	10.4646	11.262	10.8633	0.929196	16.8379	6.84913	89.4764	1.40758
SGRAN_0153	A33M_0607	Heat shock protein Hsp20	O	61.1715	71.074	66.1227	0.860673	75.3106	77.8617	76.5862	0.967235	113.872	162.115	129.448	1.37687
SGRAN_0154	BG36_11065	ETC complex I subunit region		49.1376	42.0523	45.5949	1.16849	50.6617	46.0683	48.365	1.09971	141.784	145.025	118.689	2.89751
SGRAN_0155	HMPREF0185_00482	Uncharacterized protein		37.5797	47.8821	42.7309	0.784838	66.9858	52.4549	59.7203	1.27702	102.124	95.5944	112.695	1.83292
SGRAN_0156	HMPREF0185_00481	Hydratase/decarboxylase family protein	Q	69.8562	76.827	73.3416	0.909266	154.958	84.1641	119.561	1.84114	247.185	123.267	133.724	2.765
SGRAN_0157	HMPREF0185_00480	Carbamoyl-phosphate synthase, large subunit family protein		22.1359	24.7976	23.4667	0.892663	34.796	27.1658	30.9809	1.28088	28.0944	20.2638	49.5381	0.973637
SGRAN_0158	HMPREF0185_00479	Uncharacterized protein		47.8521	46.9283	47.3902	1.01969	68.8653	51.4101	60.1377	1.33953	86.8341	70.9818	59.4356	1.59017
SGRAN_0159	dapA	4-hydroxy-tetrahydrodipicolinate synthase	EM	26.6584	19.274	22.9662	1.38313	28.2406	21.1147	24.6776	1.33749	33.3385	32.037	33.0667	1.48649
SGRAN_0160	OCA5_c03410	Uncharacterized protein		23.4683	20.019	21.7436	1.1723	33.6101	21.9308	27.7705	1.53255	39.6917	32.795	32.6755	1.70391
SGRAN_0161	HMPREF0185_00473	Uncharacterized protein		16.4413	14.0641	15.2527	1.16903	24.7731	15.4072	20.0902	1.60789	27.4307	25.6593	47.7691	1.67615
SGRAN_0162	kdpA	Potassium-transporting ATPase A chain	P	44.9573	47.5713	46.2643	0.945051	52.9146	52.1144	52.5145	1.01535	80.4291	68.1074	51.7598	1.45297
SGRAN_0163	HMPREF0185_00471	Uncharacterized protein		6.5418	25.1537	15.8478	0.260073	15.4608	27.5559	21.5084	0.56107	19.0963	23.0904	28.7761	0.652432
SGRAN_0164	kdpB	Potassium-transporting ATPase B chain	P	24.5786	37.7085	31.1436	0.651805	33.6931	41.3097	37.5014	0.815622	36.3029	38.4558	59.5037	0.827351
SGRAN_0165	kdpC	Potassium-transporting ATPase C chain	P	48.1975	50.7432	49.4703	0.949832	67.1361	55.5893	61.3627	1.20772	90.5795	82.7046	95.3247	1.53405
SGRAN_0166	kdpD	Putative sensor protein KdpD	T	87.4654	82.7599	85.1127	1.05686	93.1258	90.6636	91.8947	1.02716	92.7264	100.07	143.919	0.962877
SGRAN_0167	kdpE	KDP operon transcriptional regulatory protein KdpE	TK	199.908	189.419	194.663	1.05537	350.282	207.509	278.895	1.68803	315.452	195.112	232.663	1.43119
SGRAN_0168	ptsN2	Nitrogen regulatory protein PtsN	GT	154.353	147.441	150.897	1.04688	296.612	161.522	229.067	1.83636	117.896	149.874	296.182	0.687176
SGRAN_0169	ibpA	Molecular chaperone Hsp20	O	213.57	274.597	244.083	0.777758	427.556	300.821	364.188	1.4213	334.474	474.468	225.462	1.04678
SGRAN_0170	OCA5_c03320	Transcriptional regulator, LysR family	K	72.4899	73.8731	73.1815	0.981276	102.028	80.9281	91.478	1.26072	104.561	116.449	63.8591	1.21638
SGRAN_0171	OCA5_c03310	Uncharacterized protein	S	46.2797	41.6146	43.9472	1.1121	57.0898	45.5889	51.3393	1.25227	69.2415	23.1572	46.6678	1.42991
SGRAN_0172	trbI1	Conjugal transfer protein TrbI	U	26.5671	18.1684	22.3678	1.46227	19.4721	19.9035	19.6878	0.978325	34.3505	24.0941	25.0557	1.62481
SGRAN_0173	trbG1	Conjugal transfer protein TrbG	U	13.6518	9.92175	11.7868	1.37595	7.68342	10.8693	9.27636	0.706892	33.7026	15.7609	25.4971	2.91919
SGRAN_0174	trbF1	Conjugal transfer protein TrbF	U	13.4956	13.1767	13.3361	1.0242	13.1117	14.4351	13.7734	0.908321	31.5114	17.2917	38.1056	2.05516
SGRAN_0175	trbL1	Conjugal transfer protein TrbL	U	14.1713	22.4521	18.3117	0.631179	29.4289	24.5964	27.0127	1.19647	48.144	44.6997	47.266	1.84277
SGRAN_0176	AL00_20965	Conjugal transfer protein TrbK		22.4701	33.9344	28.2022	0.662163	29.693	37.1751	33.434	0.798734	51.4165	46.3881	31.8291	1.30212
SGRAN_0177	trbJ1	P-type conjugal transfer protein TrbJ	U	10.3754	9.33605	9.85572	1.11133	11.0489	10.2277	10.6383	1.08029	25.1329	12.2418	25.8542	2.31348
SGRAN_0178	trbE1	Conjugal transfer protein TrbE	U	16.0598	13.5567	14.8082	1.18464	14.9729	14.8514	14.9122	1.00818	39.3232	26.5755	20.485	2.49277
SGRAN_0179	trbD1	Conjugal transfer protein TrbD	NU	3.62737	2.95303	3.2902	1.22836	1.89657	3.23505	2.56581	0.586257	7.87775	1.64677	16.8489	2.29256
SGRAN_0180	trbC1	Putative conjugal transfer protein TrbC	U	10.9139	6.38239	8.64814	1.71	5.50978	6.99192	6.25085	0.788021	26.8751	25.8201	26.0542	3.61871
SGRAN_0181	trbB1	Conjugal transfer protein TrbB	U	32.6355	33.1928	32.9141	0.98321	24.9598	36.3628	30.6613	0.68641	42.8377	25.2333	29.4352	1.1091
SGRAN_0182	A33M_1185	CopG family transcripitonal regulator		14.7102	15.7445	15.2274	0.934307	21.9688	17.2481	19.6085	1.27369	15.1352	16.0327	14.9726	0.826126
SGRAN_0183	traG1	Conjugal transfer protein traG	U	27.983	19.2169	23.5999	1.45617	33.6724	21.0521	27.3623	1.59948	25.7357	14.81	16.9246	1.15091
SGRAN_0184	virD22	Type VI secretion protein	U	6.45411	3.87416	5.16413	1.66594	4.08431	4.24414	4.16423	0.962341	16.4055	8.11356	10.8825	3.63915
SGRAN_0185	slt2	Lytic transglycosylase	M	9.81229	3.41467	6.61348	2.87357	5.73726	3.74077	4.73902	1.53371	14.6667	5.35959	10.9908	3.69123
SGRAN_0186	OCA5_c03160	Uncharacterized protein	S	6.54834	4.78679	5.66756	1.368	4.13233	5.24394	4.68813	0.78802	13.4376	7.31487	8.28084	2.41248
SGRAN_0187	traF1	Putative conjugal transfer protein TraF	OU	3.4071	1.45337	2.43023	2.34428	1.2767	1.59216	1.43443	0.801867	5.02378	3.12408	6.51593	2.97059
SGRAN_0188	A33M_1180	Glycosidase		11.3127	6.58213	8.94741	1.7187	7.7008	7.21073	7.45576	1.06796	10.3086	8.00809	7.38813	1.34592
SGRAN_0189	parG	Plasmid segregation centromere-binding protein ParG		5.43364	2.84563	4.13964	1.90947	3.23044	3.11739	3.17392	1.03626	9.99336	4.46765	7.42401	3.018
SGRAN_0190	parA	Plasmid partitioning protein ParA	D	8.01865	3.50876	5.7637	2.28532	2.00676	3.84385	2.9253	0.52207	6.21311	4.85467	6.18267	1.52175
SGRAN_0191	repA	RepA replication protein	L	10.539	9.29702	9.91801	1.13359	11.4269	10.1849	10.8059	1.12195	12.9468	6.15223	11.6525	1.19676
SGRAN_0192	A33M_1179	Transcriptional regulator		16.9277	4.79868	10.8632	3.52757	5.05753	5.25696	5.15724	0.962064	19.4318	10.3582	25.3588	3.47999
SGRAN_0193	AL00_20880	Uncharacterized protein	S	38.9809	16.1709	27.5759	2.41056	17.2897	17.7152	17.5024	0.975981	34.7924	31.2857	283.838	1.84901
SGRAN_0194	OCA5_c03080	Uncharacterized protein		765.223	310.931	538.077	2.46107	376	340.626	358.313	1.10385	915.577	532.883	485.102	2.53057
SGRAN_0195	NGR_a03910	Uncharacterized protein y4eB	S	51.914	13.7537	32.8338	3.77455	21.8282	15.0672	18.4477	1.44872	69.3985	54.6266	93.3982	4.3363
SGRAN_0196	OCA5_c03050	Uncharacterized protein		247.456	115.026	181.241	2.1513	180.603	126.011	153.307	1.43323	359.345	117.398	190.886	2.68474
SGRAN_0197	OCA5_c03040	Uncharacterized protein		10.6552	19.3488	15.002	0.55069	13.4	21.1966	17.2983	0.632177	33.3506	22.4277	22.9353	1.48128
SGRAN_0198	RM53_15280	Uncharacterized protein		17.6004	19.719	18.6597	0.89256	27.4773	21.6022	24.5397	1.27197	28.3637	12.52	21.6132	1.23613
SGRAN_0199	OCA5_c03030	Uncharacterized protein		21.2729	9.24708	15.26	2.3005	12.1531	10.1302	11.1417	1.19969	26.2519	14.8626	18.535	2.43974
SGRAN_0200	A33O_20630	DNA primase	S	9.81474	7.28393	8.54933	1.34745	7.07371	7.97956	7.52664	0.886479	15.4848	10.8182	12.0636	1.82695
SGRAN_0201	OCA5_c03010	Putative methylase/helicase		6.78779	4.99569	5.89174	1.35873	5.80917	5.47279	5.64098	1.06146	15.0904	8.6425	12.4321	2.59593
SGRAN_0202	A13A_03249	Antitoxin of toxin-antitoxin stability system		7.84508	6.18099	7.01304	1.26923	5.61884	6.77128	6.19506	0.829805	20.5575	9.77387	16.8329	2.85825
SGRAN_0203	OCA5_c02990	Uncharacterized protein		14.9126	6.51451	10.7136	2.28914	8.5153	7.13666	7.82598	1.19318	28.3618	13.1082	26.0531	3.74145
SGRAN_0204	OCA5_c02980	Uncharacterized protein		15.753	17.3894	16.5712	0.905897	20.2402	19.0501	19.6452	1.06247	34.3141	23.7444	31.1827	1.6958
SGRAN_0205	OCA5_c02970	Uncharacterized protein		30.9875	50.2476	40.6176	0.616696	48.5668	55.0463	51.8066	0.88229	84.5588	28.0513	51.7649	1.44621
SGRAN_0206	OCA5_c02960	ParB-like protein	K	16.847	11.8008	14.3239	1.42762	14.6518	12.9278	13.7898	1.13336	34.8824	18.9711	20.9194	2.54028
SGRAN_0207	A33M_4004	Single-stranded DNA endonuclease		7.90547	5.89859	6.90203	1.34023	6.82292	6.46191	6.64241	1.05587	9.85427	6.95631	11.6633	1.4357
SGRAN_0208	ardC	Antirepressor	L	7.60896	21.8887	14.7488	0.34762	30.7512	23.9791	27.3651	1.28242	29.8751	13.4724	14.9375	1.17294
SGRAN_0209	ardC1	Antirestriction protein	L	0	0	0	#DIV/0!	0	0	0	#DIV/0!	0	0	0	#DIV/0!
SGRAN_0210	BV96_03637	Phage integrase family protein		0	0	0	#DIV/0!	0	0	0	#DIV/0!	0	0	0	#DIV/0!
SGRAN_0211	BV96_03636	Uncharacterized protein		0	0	0	#DIV/0!	0	0	0	#DIV/0!	0	0	0	#DIV/0!
SGRAN_0212	BV96_03635	Putative phage type integrase/recombinase	L	0	0	0	#DIV/0!	0	0	0	#DIV/0!	0	0	0	#DIV/0!
SGRAN_0213	ardC2	Antirepressor	L	2.90363	1.59681	2.25022	1.81839	3.49568	1.74931	2.62249	1.99832	5.22752	2.2075	112.148	2.81338
SGRAN_0214	OCA5_c02930	Uncharacterized protein		192.13	127.553	159.841	1.50628	450.403	139.735	295.069	3.22327	248.976	219.069	143.762	1.67746
SGRAN_0215	OCA5_c02920	Uncharacterized protein	S	44.3153	39.8652	42.0902	1.11163	111.45	43.6724	77.5612	2.55196	44.4394	38.5474	73.0187	0.957991
SGRAN_0216	OCA5_c02910	Uncharacterized protein		65.3974	80.6577	73.0276	0.810802	105.076	88.3606	96.7183	1.18917	77.1103	101.598	96.9151	0.821588
SGRAN_0217	hels	DEAD/DEAH box helicase	R	39.7482	84.2386	61.9934	0.471853	80.2955	92.2836	86.2896	0.870095	66.1659	116.72	47.7375	0.67501
SGRAN_0218	BN877_p0036	Uncharacterized protein		175.738	239.329	207.534	0.734295	268.944	262.185	265.565	1.02578	451.718	29.3092	308.178	1.62203
SGRAN_0219	BN961_03699	Uncharacterized protein		78.0272	121.931	99.9791	0.639929	85.4487	133.575	109.512	0.639706	90.9789	164.638	88.5889	0.641229
SGRAN_0220	X738_24340	DNA helicase	L	39.2394	71.6873	55.4633	0.547369	49.5421	78.5335	64.0378	0.63084	66.5644	86.1988	59.3758	0.797972
SGRAN_0221	Rpdx1_2115	Putative uncharacterized protein		966.527	36.5146	501.521	26.4696	43.772	40.0018	41.8869	1.09425	108.942	52.1873	64.4064	2.56399
SGRAN_0222	BN961_03696	ThiF family protein	H	587.103	33.4697	310.286	17.5413	26.8717	36.6662	31.769	0.732874	46.8945	19.8709	105.301	1.20408
SGRAN_0223	FF80_03123	Integrase	L	153.645	65.2653	109.455	2.35416	84.7498	71.4982	78.124	1.18534	126.734	163.708	72.5249	1.66878
SGRAN_0224	A11A3_08120	Alpha/beta hydrolase		8.35595	7.8924	8.12418	1.05873	7.7275	8.64614	8.18682	0.893751	21.7812	18.3158	16.5417	2.3717
SGRAN_0225	A11A3_08115	Glyoxalase/bleomycin resistance protein/dioxygenase	E	7.87663	8.83476	8.35569	0.89155	5.37886	9.67849	7.52867	0.555754	23.6952	11.3022	16.4786	2.30491
SGRAN_0226	NT2_01_05840	Putative cytochrome P450	Q	8.03229	6.50435	7.26832	1.23491	5.81573	7.12553	6.47063	0.816182	18.1837	9.26199	15.073	2.40251
SGRAN_0227	EBMC1_14600	TonB-dependent receptor	P	7.95287	7.89044	7.92165	1.00791	8.791	8.64399	8.71749	1.01701	23.1288	11.9622	21.3601	2.51906
SGRAN_0228	ACPL_5164	Twin-arginine translocation pathway signal protein	P	11.3464	13.2473	12.2968	0.856507	20.5553	14.5124	17.5339	1.4164	34.6465	19.5914	22.8384	2.2476
SGRAN_0229	BBta_7120	Enoyl-CoA hydratase	I	19.6036	25.4312	22.5174	0.770848	19.851	27.8599	23.8554	0.712529	19.7239	11.0303	47.9896	0.666519
SGRAN_0230	EBMC1_14550	MarR family transcriptional regulator	K	41.359	76.4823	58.9206	0.540766	65.0813	83.7864	74.4339	0.776753	53.4665	76.2554	38.3798	0.60077
SGRAN_0231	NT2_01_05840	Putative cytochrome P450	Q	14.3247	10.3461	12.3354	1.38455	9.11224	11.3342	10.2232	0.80396	34.7202	23.293	27.2623	2.88398
SGRAN_0232	fcs3	Fatty-acid--CoA ligase	IQ	24.9293	13.1942	19.0617	1.88941	17.8328	14.4543	16.1435	1.23374	42.8547	19.8045	75.7244	2.79127
SGRAN_0233	EBMC1_14550	Putative MarR family transcriptional regulator	R	36.8604	81.2173	59.0388	0.453849	100.302	88.9736	94.6378	1.12732	56.6052	108.594	39.7754	0.598956
SGRAN_0234	BN973_03778	Acyl-CoA dehydrogenase domain-containing protein	I	15.859	17.7473	16.8031	0.893601	14.6756	19.4422	17.0589	0.754832	30.8352	22.9455	69.7766	1.49314
SGRAN_0235	EBMC1_06559	TetR family transcriptional regulator	K	30.7104	78.3385	54.5245	0.392022	49.8201	85.8199	67.82	0.580519	86.3521	108.718	182.896	0.947295
SGRAN_0236	EBMC1_06554	TonB-dependent receptor	P	68.6125	170.924	119.768	0.401421	48.7172	187.248	117.983	0.260175	199.373	279.439	166.185	1.00242
SGRAN_0237	caiB	L-carnitine dehydratase/bile acid-inducible protein F	C	101.694	136.931	119.312	0.742666	143.008	150.008	146.508	0.953336	59.845	132.997	209.351	0.37559
SGRAN_0238	EBMC1_06539	Uncharacterized protein		336.007	246.777	291.392	1.36158	395.105	270.345	332.725	1.46148	352.759	358.858	194.107	1.22846
SGRAN_0239	EBMC1_06534	Uroporphyrinogen-III synthase	H	45.5906	39.6573	42.624	1.14961	35.9271	43.4447	39.6859	0.826962	37.2231	35.4551	39.4611	0.806634
SGRAN_0240	hemC	Porphobilinogen deaminase	H	52.521	64.1361	58.3285	0.818899	62.606	70.2612	66.4336	0.891047	44.1821	41.6991	71.6565	0.592013
SGRAN_0241	tsaD	tRNA N6-adenosine threonylcarbamoyltransferase	O	69.4934	62.5207	66.007	1.11153	84.0324	68.4915	76.2619	1.2269	88.6093	99.131	85.2427	1.21799
SGRAN_0242	gpsA1	Glycerol-3-phosphate dehydrogenase [NAD(P)+] 1	C	81.4083	67.3514	74.3799	1.20871	86.6164	73.7836	80.2	1.17392	67.3652	81.8761	86.8896	0.85956
SGRAN_0243	EBMC1_06514	O-antigen and teichoic acid-like export protein	R	89.5092	119.617	104.563	0.748298	112.567	131.041	121.804	0.859021	99.5206	106.414	112.71	0.715003
SGRAN_0244	mak	Carbohydrate kinase	G	56.3396	149.818	103.079	0.376054	63.9572	164.125	114.041	0.389686	53.3614	125.9	35.9	0.306092
SGRAN_0245	AI27_08580	Cysteine biosynthesis protein	E	16.412	18.2288	17.3204	0.900334	15.7985	19.9696	17.8841	0.791128	20.1428	18.4385	25.5586	0.949621
SGRAN_0246	EBMC1_06499	Putative secreted protein		33.9303	40.6072	37.2687	0.835573	51.3082	44.4852	47.8967	1.15338	38.3982	30.9743	38.0168	0.812635
SGRAN_0247	queG	Epoxyqueuosine reductase	C	29.7166	47.4719	38.5943	0.625983	24.9734	52.0056	38.4895	0.480206	32.9909	37.6354	44.2361	0.597234
SGRAN_0248	FG91_01814	ABC transporter	R	55.8526	89.124	72.4883	0.626684	114.09	97.6355	105.863	1.16853	121.714	55.4813	75.5734	1.17363
SGRAN_0249	FG95_03480	ABC transporter permease	CP	12.4055	33.7834	23.0945	0.367207	26.7151	37.0097	31.8624	0.72184	49.568	29.4327	65.9408	1.26092
SGRAN_0250	ahpG3	Cytochrome P450	Q	53.7372	57.2	55.4686	0.939462	48.372	62.6627	55.5174	0.771942	246.917	82.3136	173.601	3.70973
SGRAN_0251	FG91_01807	Uncharacterized protein		32.313	156.254	94.2835	0.206798	240.346	171.177	205.762	1.40408	84.1637	100.285	165.791	0.462893
SGRAN_0252	EH30_14315	Polysaccharide biosynthesis protein GtrA	S	53.3693	330.804	192.087	0.161332	521.001	362.397	441.699	1.43765	203.041	247.419	205.986	0.527472
SGRAN_0253	barJ	Amine oxidase	H	77.5843	442.523	260.054	0.175323	710.993	484.785	597.889	1.46662	306.684	208.93	211.939	0.595584
SGRAN_0254	AL00_09965	17 kDa surface antigen		406.814	53.1508	229.982	7.65396	100.771	58.2267	79.4989	1.73067	209.642	117.194	114.81	3.38966
SGRAN_0255	EBMC1_06019	Uncharacterized protein		32.5496	8.61352	20.5816	3.7789	12.6944	9.43613	11.0653	1.3453	31.3824	19.9784	30.1581	3.13107
SGRAN_0256	EBBID32_22170	Uncharacterized protein		6.24102	21.9076	14.0743	0.284879	29.8576	23.9998	26.9287	1.24408	35.4262	28.9339	194.465	1.38969
SGRAN_0257	EBBID32_22150	Uncharacterized protein		169.618	495.587	332.602	0.342257	394.612	542.916	468.764	0.726838	648.763	353.503	848.332	1.125
SGRAN_0258	BV95_00567	Uncharacterized protein		380.859	230.951	305.905	1.64909	267.122	253.008	260.065	1.05578	916.504	1047.9	684.877	3.41036
SGRAN_0259	parB	Chromosome-partitioning protein ParB	K	252.966	214.004	233.485	1.18206	237.735	234.442	236.089	1.01405	271.658	453.25	340.025	1.09091
SGRAN_0260	soj	Sporulation initiation inhibitor protein Soj	D	235.581	259.746	247.663	0.906967	268.748	284.553	276.65	0.944457	172.232	408.392	120.817	0.569839
SGRAN_0261	rsmG	Ribosomal RNA small subunit methyltransferase G	M	105.797	80.5609	93.179	1.31325	53.9037	88.2545	71.0791	0.610776	61.6604	69.4011	76.0637	0.657764
SGRAN_0262	mnmG	tRNA uridine 5-carboxymethylaminomethyl modification enzyme MnmG	D	154.171	97.506	125.838	1.58114	67.3539	106.818	87.0859	0.630548	70.2233	90.4671	60.5193	0.618926
SGRAN_0263	mnmE	tRNA modification GTPase MnmE	R	79.065	87.3868	83.2259	0.904771	115.189	95.7324	105.461	1.20324	44.9615	50.8154	246.765	0.442165
SGRAN_0264	EBMC1_06059	Uncharacterized protein		516.322	403.946	460.134	1.2782	728.916	442.523	585.72	1.64718	1000.11	448.569	702.981	2.12771
SGRAN_0265	clcD2	Carboxymethylenebutenolidase	Q	426.474	290.994	358.734	1.46558	503.44	318.785	411.113	1.57925	328.134	405.851	323.989	0.969067
SGRAN_0266	Sala_2850	Uncharacterized protein		346.27	266.608	306.439	1.2988	304.975	292.069	298.522	1.04419	263.221	319.843	181.889	0.848468
SGRAN_0267	yerD	Glutamate synthase	E	134.215	92.3754	113.295	1.45293	146.462	101.197	123.829	1.4473	107.597	100.557	211.359	1.001
SGRAN_0268	SKP52_20770	Uncharacterized protein	S	428.226	207.433	317.829	2.06441	308.639	227.244	267.942	1.35818	358.91	315.122	319.465	1.48695
SGRAN_0269	WP_034960597.1	Uncharacterized protein		105.431	122.462	113.947	0.860928	150.964	134.158	142.561	1.12527	222.904	280.02	462.224	1.56424
SGRAN_0270	terC2	Integral membrane protein TerC	P	201.314	453.76	327.537	0.443657	259.871	497.095	378.483	0.522779	280.1	701.544	496.126	0.530486
SGRAN_0271	EBMC1_06089	Antibiotic biosynthesis monooxygenase	R	252.961	620.562	436.762	0.407632	283.541	679.826	481.683	0.417079	141.702	712.152	205.221	0.196236
SGRAN_0272	rho	Transcription termination factor Rho	K	315.929	866.705	591.317	0.364517	557.535	949.476	753.505	0.587203	179.512	268.741	521.835	0.177995
SGRAN_0273	ACD_16C00079G0004	Membrane protein	S	755.426	539.542	647.484	1.40012	582.581	591.069	586.825	0.98564	417.9	864.158	295.77	0.665632
SGRAN_0274	hemE	Uroporphyrinogen decarboxylase	H	142.727	181.28	162.004	0.787329	174.391	198.593	186.492	0.878133	91.2414	173.64	123.613	0.432543
SGRAN_0275	yqfL	PPDK regulatory protein	S	123.727	144.219	133.973	0.857911	220.399	157.992	189.195	1.395	115.383	155.984	106.978	0.687553
SGRAN_0276	maf2	Septum formation protein Maf	D	84.2309	77.7589	80.9949	1.08323	99.0693	85.185	92.1272	1.16299	75.2254	98.5737	101.878	0.831384
SGRAN_0277	aroE	Shikimate dehydrogenase (NADP(+))	E	86.5978	124.229	105.413	0.697082	118.126	136.093	127.109	0.86798	54.2482	128.53	111.561	0.375277
SGRAN_0278	coaE	Dephospho-CoA kinase	H	91.9817	150.766	121.374	0.610096	138.865	165.165	152.015	0.840765	59.2842	168.874	316.448	0.337927
SGRAN_0279	dnaQ	DNA polymerase III subunit epsilon	L	534.2	418.243	476.221	1.27725	729.269	458.186	593.727	1.59164	596.476	573.612	1033.38	1.22561
SGRAN_0280	Sala_2837	SSU ribosomal protein S30P / sigma 54 modulation protein	J	1622.02	1218.4	1420.21	1.33127	1778.81	1334.76	1556.78	1.33268	1224.42	1470.29	859.646	0.86363
SGRAN_0281	ptsN	Enzyme IIA-NTR	GT	402.606	367.516	385.061	1.09548	251.905	402.614	327.26	0.625674	209.795	494.871	354.984	0.490576
SGRAN_0282	EBMC1_06144	Uncharacterized protein	S	351.988	166.854	259.421	2.10956	66.74	182.789	124.764	0.36512	502.899	500.174	478.412	2.59018
SGRAN_0283	FG95_03514	Cell wall hydrolase, SleB	M	1015.11	575.644	795.377	1.76343	179.228	630.619	404.923	0.28421	176.336	453.925	288.753	0.263254
SGRAN_0284	EBMC1_06154	Uncharacterized protein		752.635	320.567	536.601	2.34782	532.533	351.182	441.858	1.5164	493.384	401.17	404.087	1.32267
SGRAN_0285	EBMC1_06159	Peptidase M14, carboxypeptidase A	E	485.878	398.265	442.072	1.21999	486.848	436.3	461.574	1.11586	236.382	314.791	137.57	0.510069
SGRAN_0286	ibpA2	16 kDa heat shock protein A	O	2428.37	286.212	1357.29	8.48451	311.559	313.546	312.553	0.993663	683.549	38.7585	451.998	2.05243
SGRAN_0287	gpmA	2,3-bisphosphoglycerate-dependent phosphoglycerate mutase	G	141.91	316.873	229.392	0.447845	147.388	347.135	247.262	0.424584	94.5289	220.447	69.9527	0.25637
SGRAN_0288	FG91_01774	TonB-dependent receptor	H	38.8882	54.3886	46.6384	0.715006	33.6243	59.5828	46.6035	0.564329	51.1906	45.3765	116.199	0.808854
SGRAN_0289	dapD	2,3,4,5-tetrahydropyridine-2,6-dicarboxylate N-succinyltransferase	E	140.432	205.022	172.727	0.684961	157.176	224.602	190.889	0.699798	83.0133	181.207	68.6958	0.347963
SGRAN_0290	EBMC1_06184	Pyrimidine 5-nucleotidase	R	29.485	67.1217	48.3034	0.439277	43.5495	73.532	58.5408	0.592252	17.9311	54.3783	11.7489	0.229578
SGRAN_0291	mug	2-hydroxyacid dehydrogenase	L	7.81104	8.00404	7.90754	0.975887	10.8195	8.76843	9.79397	1.23392	5.62612	5.5666	653.303	0.60407
SGRAN_0292	rpsL	30S ribosomal protein S12	J	1156.71	2113.44	1635.08	0.547311	986.67	2315.28	1650.98	0.426156	1154.22	1300.98	1183.01	0.469338
SGRAN_0293	rpsG	30S ribosomal protein S7	J	994.102	1311.15	1152.63	0.758191	652.388	1436.36	1044.37	0.454195	764.217	1211.79	1410.87	0.500903
SGRAN_0294	fusA2	Elongation factor G	J	1163.65	2099.11	1631.38	0.554354	1138.52	2299.58	1719.05	0.495099	768.646	2057.52	550.639	0.314686
SGRAN_0295	tuf	Elongation factor Tu	J	2635.74	5872.26	4254	0.448846	3358.5	6433.07	4895.78	0.522068	1367.08	332.631	3966.8	0.200067
SGRAN_0296	rpsJ	30S ribosomal protein S10	J	2971.76	4836.03	3903.89	0.614504	3132.59	5297.87	4215.23	0.591292	2964.02	6566.53	3051.42	0.52672
SGRAN_0297	rplC	50S ribosomal protein L3	J	2693.34	2548.98	2621.16	1.05663	1611.76	2792.41	2202.09	0.577193	900.774	3138.82	1124.69	0.303695
SGRAN_0298	rplD	50S ribosomal protein L4	J	1642.2	1838.98	1740.59	0.892995	1382.4	2014.6	1698.5	0.686191	550.209	1348.6	2427.5	0.257121
SGRAN_0299	rplW	50S ribosomal protein L23	J	2218.07	3389.09	2803.58	0.654474	2269.3	3712.75	2991.03	0.611218	1115.47	4304.79	792.715	0.282854
SGRAN_0300	rplB	50S ribosomal protein L2	J	1919.83	2826.9	2373.36	0.679129	2172.05	3096.87	2634.46	0.701369	836.625	469.959	1440	0.254336
SGRAN_0301	rpsS	30S ribosomal protein S19	J	2269.31	3464.26	2866.78	0.655063	2842.34	3795.1	3318.72	0.74895	858.06	2043.37	1437.96	0.212861
SGRAN_0302	rplV	50S ribosomal protein L22	J	2195.9	3693.29	2944.6	0.594565	2803.69	4046	3424.85	0.692954	750.825	2017.86	1424.49	0.174708
SGRAN_0303	rpsC	30S ribosomal protein S3	J	1546.1	3078.91	2312.51	0.502158	1928.74	3372.95	2650.84	0.571826	635.915	2098.15	658.993	0.177497
SGRAN_0304	rplP	50S ribosomal protein L16	J	1105.54	2118.05	1611.8	0.521961	1512.94	2320.33	1916.63	0.652037	449.785	682.07	2373.69	0.182497
SGRAN_0305	rpmC	50S ribosomal protein L29	J	1610.91	3699.47	2655.19	0.435443	2439.13	4052.78	3245.95	0.601841	751.304	4297.6	551.149	0.174527
SGRAN_0306	rpsQ	30S ribosomal protein S17	J	1437.33	3406.83	2422.08	0.421897	2109.13	3732.18	2920.65	0.56512	558.586	350.993	350.675	0.140905
SGRAN_0307	rplN	50S ribosomal protein L14	J	965.414	2517.12	1741.27	0.383539	1766.24	2757.51	2261.88	0.64052	437.805	142.763	1326.9	0.149474
SGRAN_0308	rplX	50S ribosomal protein L24	J	1781.9	4729.56	3255.73	0.376758	3324.23	5181.24	4252.73	0.64159	763.897	2215.99	3034.52	0.138804
SGRAN_0309	rplE	50S ribosomal protein L5	J	1403.56	4394.2	2898.88	0.319412	2509.24	4813.85	3661.55	0.521254	792.295	5305.15	2155.76	0.154951
SGRAN_0310	rpsN	30S ribosomal protein S14	J	1068.09	3011.87	2039.98	0.354627	1711.9	3299.51	2505.7	0.518835	516.074	3519.22	2049.38	0.147253
SGRAN_0311	rpsH	30S ribosomal protein S8	J	1156.6	3162.11	2159.36	0.365768	1753.91	3464.1	2609.01	0.50631	544.465	3582.69	993.953	0.147972
SGRAN_0312	rplF	50S ribosomal protein L6	J	1161.6	2640.81	1901.2	0.439865	1453.69	2893.01	2173.35	0.502484	532.011	1443.44	2018.35	0.173129
SGRAN_0313	rplR	50S ribosomal protein L18	J	1546.15	2719.44	2132.8	0.568555	1419.08	2979.15	2199.11	0.476337	876.814	3504.68	1626.53	0.277087
SGRAN_0314	rpsE	30S ribosomal protein S5	J	1001.15	1922.37	1461.76	0.520789	776.459	2105.96	1441.21	0.368696	696.784	2376.24	2188.15	0.311493
SGRAN_0315	rpmD	50S ribosomal protein L30	J	1271.16	2942.06	2106.61	0.432065	1108.25	3223.03	2165.64	0.343853	860.1	3679.51	1109.54	0.251238
SGRAN_0316	FG95_02578	Uncharacterized protein	S	1101.72	2081.75	1591.74	0.529228	884.886	2280.56	1582.72	0.388013	523.21	1358.97	1126.96	0.215991
SGRAN_0317	rplO	50S ribosomal protein L15	J	717.656	1315.65	1016.65	0.545476	670.522	1441.3	1055.91	0.46522	374.943	1730.71	431.108	0.244914
SGRAN_0318	secY	Protein translocase subunit SecY	U	484.274	983.073	733.673	0.492612	515.148	1076.96	796.054	0.478335	255.41	487.273	306.859	0.223274
SGRAN_0319	adk	Adenylate kinase	F	739.603	1495.68	1117.64	0.494493	679.958	1638.52	1159.24	0.414983	371.657	358.308	271.534	0.213546
SGRAN_0320	IE4771_PD00461	Putative amicyanin protein	C	128.981	220.47	174.726	0.585027	78.5522	241.525	160.039	0.325234	90.6179	171.411	51.6917	0.353226
SGRAN_0321	AXYL_05975	Putative outer membrane protein	S	38.8562	21.0784	29.9673	1.84341	13.3742	23.0914	18.2328	0.579185	14.28	12.7655	19.7888	0.582208
SGRAN_0322	folE	GTP cyclohydrolase 1	H	41.085	27.3852	34.2351	1.50026	55.6973	30.0005	42.8489	1.85655	79.5006	25.2975	91.1768	2.49483
SGRAN_0323	AI27_00095	RNA polymerase sigma factor	K	83.4936	36.641	60.0673	2.27869	47.0887	40.1402	43.6145	1.17311	112.029	102.853	93.8379	2.62755
SGRAN_0324	AI27_14980	Polyketide cyclase		78.2249	108.611	93.418	0.72023	86.4891	118.984	102.737	0.726897	70.9752	75.6467	96.8176	0.561593
SGRAN_0325	AI27_14220	Chitinase	R	104.597	124.947	114.772	0.837131	85.1491	136.879	111.014	0.622076	90.0018	122.66	145.653	0.619033
SGRAN_0326	Sala_2794	CBP3 protein	S	121.781	129.377	125.579	0.941288	106.56	141.732	124.146	0.751842	93.2823	201.305	342.001	0.619627
SGRAN_0327	SKP52_21050	TmRNA-binding small protein A	J	303.079	344.856	323.967	0.878857	299.456	377.791	338.624	0.79265	374.254	590.719	339.656	0.932644
SGRAN_0328	maeB	NADP-dependent malic enzyme	C	254.842	417.886	336.364	0.609836	364.576	457.795	411.186	0.796374	191.645	305.057	117.549	0.394119
SGRAN_0329	mutS	DNA mismatch repair protein MutS	L	88.8609	105.017	96.939	0.846157	117.579	115.047	116.313	1.02201	61.9354	43.452	121.437	0.506832
SGRAN_0330	glnD	Bifunctional [protein-PII] modification enzyme	O	110.286	144.994	127.64	0.760625	213.876	158.841	186.358	1.34648	89.166	180.938	143.133	0.528491
SGRAN_0331	pheT	Phenylalanine--tRNA ligase beta subunit	J	122.402	187.651	155.026	0.652285	142.678	205.572	174.125	0.694054	73.7649	197.1	89.56	0.337821
SGRAN_0332	pheS	Phenylalanine--tRNA ligase alpha subunit	J	75.4598	145.432	110.446	0.518867	88.5773	159.321	123.949	0.555968	55.1615	105.355	45.7133	0.32596
SGRAN_0333	EBMC1_06394	50S ribosomal protein L20	K	20.798	29.8338	25.3159	0.697129	45.4581	32.683	39.0705	1.39088	30.968	36.2651	895.654	0.892054
SGRAN_0334	rplT	50S ribosomal protein L20	J	915.034	2697.45	1806.24	0.339222	1340.74	2955.06	2147.9	0.45371	716.102	1760.34	1491.86	0.228144
SGRAN_0335	rpmI	50S ribosomal protein L35	J	847.407	1995.38	1421.39	0.424685	1745.87	2185.94	1965.9	0.798682	666.236	2267.61	422.737	0.286939
SGRAN_0336	FG91_02675	Glutathione-dependent formaldehyde-activating protein	S	68.7186	194.124	131.421	0.353993	89.1176	212.663	150.89	0.419056	125.084	179.238	158.609	0.553746
SGRAN_0337	hisN	Histidinol phosphate phosphatase	G	64.272	186.996	125.634	0.343708	79.3727	204.855	142.114	0.387458	45.9284	192.135	171.671	0.211075
SGRAN_0338	prs2	Ribose-phosphate pyrophosphokinase	FE	89.9493	309.379	199.664	0.290741	157.255	338.926	248.09	0.46398	65.8793	297.414	112.916	0.182998
SGRAN_0339	nadE	NAD(+) synthase glutamine-hydrolyzing	H	105.627	130.552	118.089	0.80908	149.988	143.02	146.504	1.04872	112.149	159.953	73.0709	0.738245
SGRAN_0340	gltX2	Glutamate--tRNA ligase 2	J	93.4145	80.3978	86.9061	1.1619	73.9422	88.0759	81.0091	0.839528	30.3248	33.9928	23.9458	0.324146
SGRAN_0341	AI27_18965	TonB-like protein	M	9.61003	6.27992	7.94497	1.53028	424.933	6.87967	215.906	61.7665	287.835	17.5668	3848.59	39.3891
SGRAN_0342	rpmG	50S ribosomal protein L33	J	3502.9	6718.87	5110.89	0.521353	4510.45	7360.53	5935.49	0.612789	3018.23	7409.35	1544.66	0.38605
SGRAN_0343	NT2_04_00050	Putative nucleoside-diphosphate sugar epimerase	MG	59.5787	50.3563	54.9675	1.18314	47.4951	55.1654	51.3302	0.860958	48.3637	71.0843	83.6488	0.825378
SGRAN_0344	ABENE_03430	Integral membrane protein	S	61.012	100.806	80.909	0.605242	85.0136	110.433	97.7233	0.769821	71.5841	118.934	114.09	0.610265
SGRAN_0345	FG91_02684	AsnC family transcriptional regulator	K	98.399	116.284	107.341	0.846196	129.555	127.39	128.472	1.017	139.548	156.595	164.37	1.03131
SGRAN_0346	FG91_02685	Uncharacterized protein		123.78	127.004	125.392	0.974615	130.028	139.133	134.581	0.934559	112.285	189.191	297.575	0.759786
SGRAN_0347	divK	Response regulator receiver protein	T	426.364	584.746	505.555	0.729144	445.138	640.591	542.865	0.694886	248.285	482.864	137.285	0.364897
SGRAN_0348	BF95_24495	Uncharacterized protein		40.8193	69.6467	55.233	0.586091	34.5079	76.298	55.403	0.452278	56.6732	26.2855	99.2776	0.699302
SGRAN_0349	EBMC1_11650	Uncharacterized protein		138.669	120.098	129.383	1.15463	99.8105	131.568	115.689	0.758623	93.393	141.882	171.25	0.668291
SGRAN_0350	EBMC1_11655	Endoribonuclease L-PSP	J	347.832	252.094	299.963	1.37977	214.734	276.169	245.452	0.777546	211.821	249.107	146.011	0.722093
SGRAN_0351	EBMC1_11660	Uncharacterized protein	S	117.149	87.1475	102.148	1.34426	86.94	95.4702	91.2051	0.910651	60.4508	80.2013	183.805	0.596121
SGRAN_0352	Sala_3004	Sel1-like TPR repeat protein		42.6226	268.731	155.677	0.158607	623.963	294.395	459.179	2.11948	531.816	307.159	287.966	1.70071
SGRAN_0353	panC	Pantothenate synthetase	H	42.2958	79.7302	61.013	0.530487	62.2854	87.3446	74.815	0.7131	42.8798	44.1159	50.7178	0.462186
SGRAN_0354	mipZ	ATPase	D	82.7347	174.002	128.368	0.475481	107.678	190.619	149.149	0.564886	43.5184	58.5559	115.825	0.214934
SGRAN_0355	algC	Phosphomannomutase/phosphoglucomutase	G	142.873	203.699	173.286	0.701393	120.895	223.152	172.023	0.541761	174.338	188.131	166.438	0.735513
SGRAN_0356	lptB	Lipopolysaccharide export system ATP-binding protein LptB	R	172.476	172.129	172.303	1.00202	157.925	188.567	173.246	0.837501	100.727	158.538	118.68	0.502898
SGRAN_0357	rpoN	RNA polymerase sigma-54 factor	K	136.083	136.183	136.133	0.999266	105.352	149.189	127.27	0.706165	70.9984	136.634	1387.19	0.448036
SGRAN_0358	rpmJ	50S ribosomal protein L36		1226.67	2674.96	1950.82	0.458575	1974.06	2930.42	2452.24	0.673644	524.325	2703.39	404.551	0.16845
SGRAN_0359	FG95_02419	HAD family hydrolase	R	194.091	322.627	258.359	0.601596	155.784	353.438	254.611	0.440768	79.5968	284.777	123.088	0.212023
SGRAN_0360	ptrB	Oligopeptidase B	E	98.9102	140.435	119.673	0.704313	150.07	153.847	151.959	0.97545	101.603	166.58	106.291	0.621756
SGRAN_0361	pepP	X-Pro aminopeptidase	E	192.551	140.992	166.772	1.36569	143.433	154.457	148.945	0.928627	122.402	110.98	158.201	0.746072
SGRAN_0362	FG95_02414	4-hydroxybenzoyl-CoA thioesterase	R	212.049	181.7	196.875	1.16703	171.439	199.052	185.245	0.861277	92.7155	193.999	331.483	0.438516
SGRAN_0364	EBMC1_11720	Uncharacterized protein		620.345	327.121	473.733	1.89638	438.181	358.362	398.272	1.22273	382.451	570.25	234.87	1.00474
SGRAN_0365	ribD	Diaminohydroxyphosphoribosylaminopyrimidine deaminase	H	197.576	60.7119	129.144	3.25432	80.751	66.51	73.6305	1.21412	71.4242	87.2895	218.88	1.01102
SGRAN_0366	ribE	Riboflavin synthase subunit alpha	H	460.987	351.952	406.47	1.3098	347.719	385.564	366.642	0.901845	148.999	366.335	151.49	0.36382
SGRAN_0367	EBMC1_11740	Uncharacterized protein	S	261.331	237.061	249.196	1.10238	205.928	259.701	232.815	0.792943	128.469	153.981	340.971	0.465721
SGRAN_0368	ssb2	Single-stranded DNA-binding protein	L	443.2	403.439	423.32	1.09856	474.378	441.968	458.173	1.07333	401.987	553.473	245.787	0.856292
SGRAN_0369	feoB	Ferrous iron transport protein B	P	43.9707	159.38	101.675	0.275886	190.682	174.601	182.642	1.0921	63.6446	89.586	228.289	0.343175
SGRAN_0370	feoA	Fe2+ transport system protein A		136.617	271.758	204.188	0.502716	299.624	297.711	298.668	1.00643	295.137	392.933	262.568	0.933316
SGRAN_0371	ACIDI_34c00260	RpsU-divergently transcribed protein	S	177.573	171.635	174.604	1.0346	198.409	188.027	193.218	1.05522	228.91	229.999	130.992	1.14616
SGRAN_0372	BF95_19245	Permease	R	46.4279	56.1281	51.278	0.827177	53.4077	61.4884	57.448	0.868582	48.7723	33.0738	72.9625	0.746759
SGRAN_0373	xenB	NADH:flavin oxidoreductase	C	142.284	36.6019	89.4429	3.88734	51.9797	40.0974	46.0386	1.29634	105.147	97.1528	185.461	2.46877
SGRAN_0374	EBMC1_11775	Putative membrane protein		387.971	96.1263	242.049	4.03605	134.768	105.307	120.037	1.27976	300.465	265.775	318.197	2.6862
SGRAN_0375	ribH	6,7-dimethyl-8-ribityllumazine synthase	H	555.239	139.776	347.508	3.97235	140.967	153.125	147.046	0.920601	420.194	335.93	346.753	2.58347
SGRAN_0376	ribB	3,4-dihydroxy-2-butanone 4-phosphate synthase	H	388.259	114.825	251.542	3.38131	130.529	125.791	128.16	1.03767	249.423	273.312	307.259	1.86676
SGRAN_0377	SKP52_21285	Ankyrin	R	288.822	187.389	238.106	1.5413	250.867	205.285	228.076	1.22204	229.424	365.095	220.427	1.05216
SGRAN_0378	sco1	Electron transporter	R	126.162	159.74	142.951	0.789796	209.6	174.995	192.298	1.19775	118.457	211.43	93.5649	0.637287
SGRAN_0379	ycgN	UPF0260 protein YcgN	S	134.732	131.324	133.028	1.02595	135.274	143.866	139.57	0.940278	107.845	68.6727	94.8569	0.705736
SGRAN_0380	AI27_18630	Metal-dependent hydrolase	R	96.8275	65.3527	81.0901	1.48161	94.922	71.594	83.258	1.32584	82.5416	81.8687	93.3018	1.08542
SGRAN_0381	pbpC	Penicillin-binding protein, 1A family	M	127.223	104.214	115.719	1.22079	85.4899	114.166	99.828	0.748821	85.6156	104.062	181.647	0.706015
SGRAN_0382	msrB	Peptide methionine sulfoxide reductase MsrB	O	654.496	102.506	378.501	6.38495	156.358	112.296	134.327	1.39237	242.734	277.679	202.226	2.03501
SGRAN_0383	Sala_2974	Uncharacterized protein		847.441	64.1534	455.797	13.2096	97.7266	70.2802	84.0034	1.39053	139.519	161.717	196.644	1.86896
SGRAN_0384	lsfA	Peroxidase	O	7495.21	567.506	4031.36	13.2073	1433.3	621.704	1027.5	2.30544	254.354	253.769	138.388	0.385172
SGRAN_0385	cysJ	Sulfite reductase [NADPH] flavoprotein alpha-component	P	496.468	18.2445	257.356	27.2119	28.2136	19.9869	24.1002	1.4116	18.2085	22.4228	45.5426	0.857686
SGRAN_0386	cysI2	Sulfite reductase [NADPH] hemoprotein beta-component	P	580.155	46.6012	313.378	12.4494	42.4109	51.0517	46.7313	0.830744	44.3628	72.8767	99.3674	0.818105
SGRAN_0387	proP_2	General substrate transporter	G	218.632	123.703	171.168	1.76739	76.1371	135.517	105.827	0.561827	88.5862	154.372	99.5561	0.615421
SGRAN_0388	PA0394	Uncharacterized protein	R	174.379	202.781	188.58	0.859938	149.841	222.147	185.994	0.674513	99.7573	110.526	61.2996	0.42277
SGRAN_0389	ACIDI_57c00100	Thiamine monophosphate synthase	H	42.3554	26.0166	34.186	1.62801	27.4298	28.5013	27.9656	0.962405	52.5008	22.842	334.662	1.73421
SGRAN_0390	EBMC1_05129	Uncharacterized protein		2369.24	1034.69	1701.96	2.28981	1689.87	1133.5	1411.68	1.49084	1825.88	616.823	1144.66	1.51652
SGRAN_0391	EBMC1_05134	Uncharacterized protein		332.434	407.57	370.002	0.815649	423.585	446.493	435.039	0.948693	227.128	463.431	253.417	0.478912
SGRAN_0392	leuS	Leucine--tRNA ligase	J	336.208	324.828	330.518	1.03503	321.566	355.85	338.708	0.903656	89.8124	279.706	361.838	0.237613
SGRAN_0393	EBMC1_05144	Secreted (Periplasmic)-like protein	S	787.241	354.985	571.113	2.21767	625.797	388.886	507.341	1.6092	574.505	633.864	395.913	1.39082
SGRAN_0394	EBMC1_05149	DNA polymerase III subunit delta	L	313.16	154.035	233.598	2.03304	253.241	168.745	210.993	1.50073	171.671	217.321	136.882	0.957782
SGRAN_0395	EBMC1_05154	Na(+):H(+) antiporter	P	74.0107	83.162	78.5864	0.889958	129.695	91.1041	110.4	1.42359	85.9115	102.093	182.899	0.887797
SGRAN_0396	FG95_03330	TonB-dependent receptor	P	90.4287	57.4952	73.962	1.5728	89.8993	62.9861	76.4427	1.42729	436.032	279.886	1146.65	6.5174
SGRAN_0397	EBMC1_05159	TonB-dependent receptor	P	254.269	379.919	317.094	0.669272	465.899	416.202	441.05	1.11941	1764.61	1857.27	925.936	3.99158
SGRAN_0398	A33M_2224	Metallophosphoesterase	R	62.8274	60.6432	61.7353	1.03602	38.0493	66.4348	52.242	0.572731	133.542	87.2614	503.35	1.89244
SGRAN_0399	FG95_03327	Peptidase A2A, retrovirus, catalytic	R	483.891	159.071	321.481	3.04198	315.185	174.262	244.724	1.80868	1037.6	873.157	528.756	5.60565
SGRAN_0400	lhr	Helicase	R	25.4597	20.7061	23.0829	1.22957	19.9274	22.6835	21.3055	0.878498	31.2838	19.9113	49.8355	1.2984
SGRAN_0401	BRAS3843_2770062	Activator of HSP90 ATPase 1 family protein		67.3632	62.2356	64.7994	1.08239	64.8189	68.1792	66.499	0.950714	60.5365	68.3873	40.4664	0.835922
SGRAN_0402	FG95_03000	ArsR family transcriptional regulator	K	31.0708	31.9106	31.4907	0.973683	19.602	34.9581	27.2801	0.560728	19.1172	20.3964	60.6161	0.514846
SGRAN_0403	SKP52_21380	Glyoxalase/bleomycin resistance protein/dioxygenase	S	145.981	162.811	154.396	0.896629	75.6596	178.36	127.01	0.424196	75.0862	102.115	325.224	0.396336
SGRAN_0404	rlpA2	RlpA-like protein	M	364.99	496.166	430.578	0.735621	280.027	543.55	411.788	0.515182	361.614	575.362	302.335	0.626334
SGRAN_0405	gyrB2	DNA gyrase subunit B	L	337.955	338.802	338.379	0.9975	405.518	371.158	388.338	1.09258	215.607	243.056	189.996	0.546896
SGRAN_0406	Sala_2971	Uncharacterized protein		275.012	231.209	253.111	1.18945	289.342	253.29	271.316	1.14233	453.019	164.386	245.022	1.68383
SGRAN_0407	EBMC1_05084	Putative lipoprotein	A	85.5494	37.2427	61.3961	2.29708	47.2852	40.7995	44.0423	1.15897	48.1288	37.0257	106.692	1.11058
SGRAN_0408	FG95_03308	Nitroreductase	C	134.733	126.448	130.59	1.06552	173.163	138.524	155.844	1.25006	93.9094	165.256	102.827	0.63824
SGRAN_0409	SKP52_21415	RDD domain-containing protein	S	95.1634	83.9643	89.5639	1.13338	97.7	91.983	94.8415	1.06215	85.8537	111.744	72.0862	0.878722
SGRAN_0410	ABAC402_18345	Membrane protein	S	56.8402	59.8238	58.332	0.950127	65.5186	65.537	65.5278	0.999719	49.8793	58.3186	38.8893	0.716529
SGRAN_0411	SKP52_21425	Uncharacterized protein	R	69.8536	42.6087	56.2311	1.63942	58.586	46.6779	52.632	1.25511	29.6961	27.8993	58.4914	0.598947
SGRAN_0412	moxR3	Magnesium chelatase	R	82.5609	62.3112	72.436	1.32498	98.9867	68.262	83.6243	1.4501	34.9677	87.2866	38.7909	0.482268
SGRAN_0413	EBMC1_05054	Uncharacterized protein		66.7155	50.4625	58.589	1.32208	64.0256	55.2817	59.6536	1.15817	42.7738	42.6142	48.2009	0.728445
SGRAN_0414	ABAC402_09150	Uncharacterized protein		36.9342	33.4826	35.2084	1.10309	73.3895	36.6802	55.0348	2.00079	43.5783	53.628	60.4558	1.11851
SGRAN_0415	mfs	MFS transporter	C	40.757	45.6387	43.1979	0.893036	44.2622	49.9972	47.1297	0.885294	46.24	77.3334	39.66	0.870706
SGRAN_0416	Sala_2961	Putative acyl-carrier protein	I	39.9625	33.429	36.6958	1.19544	41.691	36.6215	39.1562	1.13843	31.8738	33.08	20.4232	0.819403
SGRAN_0417	EBMC1_05034	Transcriptional regulator, LuxR family	T	6.45921	3.97754	5.21837	1.62392	5.38037	4.35741	4.86889	1.23476	14.5207	8.97264	21.5342	3.13732
SGRAN_0418	EBMC1_14520	Sulfatase	P	30.9277	30.8006	30.8642	1.00413	36.1293	33.7421	34.9357	1.07075	92.1159	28.5477	62.2951	2.57018
SGRAN_0419	EBMC1_14525	TonB-dependent receptor	P	30.9396	26.1871	28.5633	1.18148	28.0369	28.688	28.3624	0.977304	57.9295	32.4744	29.9591	1.90107
SGRAN_0420	leuC2	3-isopropylmalate dehydratase large subunit	E	2.79389	2.68479	2.73934	1.04064	1.52487	2.94119	2.23303	0.518453	3.42552	1.98871	15.9979	1.09649
SGRAN_0421	leuD2	3-isopropylmalate dehydratase small subunit	E	17.9648	27.9413	22.953	0.642948	27.3576	30.6097	28.9837	0.893756	34.8657	28.5703	204.389	1.07236
SGRAN_0422	EBMC1_14540	MarR family transcriptional regulator	K	152.849	361.482	257.166	0.42284	521.791	396.004	458.898	1.31764	373.843	373.913	236.839	0.888771
SGRAN_0423	FG95_00682	NADPH-dependent FMN reductase	R	62.9388	89.5154	76.2271	0.703106	66.6638	98.0642	82.364	0.679798	69.5873	99.8353	98.6411	0.668068
SGRAN_0424	FG95_00683	MarR family transcriptional regulator	K	84.5268	125.174	104.85	0.675274	160.121	137.128	148.625	1.16768	73.2174	127.695	53.2908	0.502677
SGRAN_0425	alkK	Long-chain fatty acid--CoA ligase	IQ	47.2629	34.6303	40.9466	1.36478	44.8659	37.9376	41.4018	1.18262	74.3905	33.3642	84.3213	1.84607
SGRAN_0426	FG95_00685	Alpha/beta hydrolase	I	44.8465	54.2054	49.5259	0.827344	48.7139	59.3821	54.048	0.820347	104.222	94.2521	64.8461	1.65236
SGRAN_0427	FG91_02800	Aminoglycoside phosphotransferase	G	19.6004	17.1115	18.3559	1.14545	16.4369	18.7456	17.5913	0.87684	35.4549	25.4702	34.1407	1.78064
SGRAN_0428	eno	2-phospho-D-glycerate hydro-lyase	G	34.1683	21.5186	27.8435	1.58785	28.5499	23.5737	26.0618	1.21109	45.122	32.8265	29.2553	1.80203
SGRAN_0429	serA3	D-3-phosphoglycerate dehydrogenase	HE	28.517	17.5283	23.0226	1.62691	26.3542	19.2023	22.7782	1.37245	35.7055	13.3887	31.495	1.75058
SGRAN_0430	ABAZ39_17595	Alpha/beta hydrolase	R	24.0697	23.7438	23.9068	1.01373	31.8221	26.0114	28.9168	1.22339	32.125	27.2844	35.5119	1.16273
SGRAN_0431	SKP52_06075	Vitamin-B12 independent methionine synthase	E	23.4599	27.2116	25.3358	0.862129	33.3355	29.8104	31.573	1.11825	39.1176	38.8988	37.9147	1.23539
SGRAN_0432	fadD13	Long-chain-fatty-acid--CoA ligase FadD13	IQ	40.1471	49.9851	45.0661	0.803181	69.3859	54.7587	62.0723	1.26712	74.8792	36.7117	101.438	1.28738
SGRAN_0433	AN55_00788	Glyoxalase/bleomycin resistance protein/dioxygenase	E	54.7829	46.6403	50.7116	1.17458	55.6706	51.0946	53.3826	1.08956	239.657	127.996	139.657	4.41587
SGRAN_0434	EBMC1_14645	Glutathione S-transferase	O	35.7427	20.1385	27.9406	1.77484	22.8703	22.0618	22.4661	1.03665	78.279	39.6579	73.1819	3.34045
SGRAN_0435	EBMC1_14635	Transposase	S	40.2608	28.5086	34.3847	1.41223	46.5418	31.2313	38.8865	1.49023	91.8833	68.0848	64.1929	2.7698
SGRAN_0436	FG95_00696	Cytosolic protein	R	25.9175	24.0022	24.9598	1.0798	28.7464	26.2945	27.5205	1.09325	56.8972	36.5025	33.9983	2.03716
SGRAN_0437	FG91_02812	Major facilitator family transporter	G	8.8441	6.00246	7.42328	1.47341	8.7933	6.57571	7.6845	1.33724	18.4337	11.0994	11.8606	2.63919
SGRAN_0438	EBMC1_14615	Short-chain dehydrogenase	R	7.01086	4.06939	5.54012	1.72283	2.71494	4.45802	3.58648	0.609001	12.6208	5.28752	38.2279	2.6653
SGRAN_0439	EBMC1_14600	TonB-dependent receptor	P	25.9553	30.5199	28.2376	0.850439	28.1146	33.4347	30.7747	0.840881	96.1316	63.835	64.5564	2.70689
SGRAN_0440	EBMC1_14595	Uncharacterized protein		52.0579	29.1843	40.6211	1.78376	31.4154	31.9714	31.6934	0.982609	44.3156	32.9811	41.6135	1.30495
SGRAN_0441	Caur_0178	Succinyl-CoA--D-citramalate CoA-transferase	C	87.7202	55.149	71.4346	1.5906	66.5804	60.4158	63.4981	1.10204	62.4024	38.9113	52.6305	0.972414
SGRAN_0442	yngG	Hydroxymethylglutaryl-CoA lyase	E	44.7402	31.4762	38.1082	1.4214	31.3197	34.4823	32.901	0.908283	50.9773	42.8587	53.1084	1.39181
SGRAN_0443	CC_1625	Poly-gamma-glutamate synthesis protein	M	26.9756	28.1835	27.5795	0.957142	27.5998	30.875	29.2374	0.893921	55.4721	55.2395	35.9715	1.69149
SGRAN_0444	BDIM_25280	TonB-dependent receptor	H	30.7521	23.3245	27.0383	1.31845	27.9317	25.552	26.7418	1.09313	53.3164	16.4709	37.2639	1.96443
SGRAN_0445	abgT	Aminobenzoyl-glutamate transporter	H	14.2683	17.1691	15.7187	0.831045	18.2755	18.8088	18.5421	0.971646	21.3975	21.2114	30.9123	1.07103
SGRAN_0446	cocE	Antibiotic hydrolase	R	22.746	25.4178	24.0819	0.894885	33.2748	27.8453	30.5601	1.19499	49.0499	40.4272	42.3869	1.65839
SGRAN_0447	BDIM_25250	Transcriptional activator for lysine biosynthesis	K	24.6868	29.7606	27.2237	0.829513	32.9285	32.6027	32.7656	1.00999	40.6333	35.724	57.9213	1.17335
SGRAN_0448	alkK2	Long-chain fatty acid--CoA ligase	IQ	56.293	39.5422	47.9176	1.42362	34.0925	43.3185	38.7055	0.787019	102.427	75.2093	57.9684	2.22608
SGRAN_0449	A458_20850	Acyl-CoA dehydrogenase	I	9.445	6.92234	8.18367	1.36442	10.4893	7.58344	9.03637	1.38318	20.5358	13.5097	14.5406	2.54945
SGRAN_0450	caiA	Acyl-CoA dehydrogenase	I	13.0898	12.4422	12.766	1.05205	14.4028	13.6304	14.0166	1.05667	22.0925	8.54545	21.6778	1.52594
SGRAN_0451	A246_09952	Sulfurtransferase	P	13.2703	14.6019	13.9361	0.908806	17.555	15.9964	16.7757	1.09743	35.1717	21.2632	25.1875	2.07
SGRAN_0452	A225_3406	Cysteine dioxygenase type I	R	9.9591	11.6983	10.8287	0.851329	12.6985	12.8156	12.757	0.990863	24.0257	15.2032	16.7369	1.76497
SGRAN_0453	gstB	Glutathione S-transferase	O	13.3889	13.9589	13.6739	0.959166	17.003	15.292	16.1475	1.11189	13.7255	9.44816	14.1078	0.845015
SGRAN_0454	tauZ	UPF0324 membrane protein TauZ	S	13.264	14.0782	13.6711	0.942166	15.2874	15.4227	15.3551	0.991227	15.0265	14.4901	28.8087	0.917274
SGRAN_0455	SKP52_13070	Uncharacterized protein		42.9551	68.7683	55.8617	0.624635	64.0137	75.3358	69.6748	0.849712	67.7995	42.5908	58.8306	0.847277
SGRAN_0456	Asru_0571_04	Calpha-dehydrogenase	R	26.5633	40.9562	33.7598	0.648578	39.8411	44.8676	42.3543	0.88797	55.6555	49.8618	111.932	1.16782
SGRAN_0457	Asru_0217_02	Phosphoserine aminotransferase		142.404	68.5341	105.469	2.07786	63.7692	75.0792	69.4242	0.849359	199.947	168.209	114.5	2.50724
SGRAN_0458	gudP	Major facilitator family transporter	G	21.9297	16.7372	19.3334	1.31024	28.9639	18.3356	23.6497	1.57965	50.0829	29.0535	38.6403	2.57155
SGRAN_0459	A11A3_07513	1,2-oxophytodienoate reductase	C	29.2722	27.5527	28.4124	1.06241	24.8948	30.1841	27.5395	0.824765	43.2756	27.1978	56.8396	1.34979
SGRAN_0460	WP_013840533.1	amidohydrolase	R	39.7408	44.2539	41.9973	0.898018	49.958	48.4802	49.2191	1.03048	91.0248	70.4036	63.4984	1.76765
SGRAN_0461	BN1110_02038	SocA oxidoreductase, short chain dehydrogenase/reductase family	IQR	30.0082	35.9143	32.9612	0.83555	26.4324	39.3442	32.8883	0.671825	38.042	35.9719	40.263	0.910298
SGRAN_0462	Hden_0745	Alkyl hydroperoxide reductase AhpD	S	91.7348	66.0694	78.9021	1.38846	115.982	72.3791	94.1805	1.60242	99.9694	42.4841	75.671	1.30033
SGRAN_0463	CC_1809	TonB-dependent receptor	P	40.3596	37.7758	39.0677	1.0684	50.903	41.3834	46.1432	1.23003	77.5057	51.3727	81.2582	1.76322
SGRAN_0464	SKP52_13070	Uncharacterized protein		37.9171	38.5617	38.2394	0.983284	62.0483	42.2444	52.1463	1.46879	68.9807	85.0106	645.16	1.5373
SGRAN_0465	CC_1811	Transcriptional regulator, putative	K	2111.08	535.358	1323.22	3.94331	469.238	586.486	527.862	0.800084	869.839	1221.34	459.978	1.39631
SGRAN_0466	A225_4876	Calcium-binding protein	G	65.8702	28.4231	47.1467	2.31749	22.1058	31.1376	26.6217	0.709939	80.9426	50.1165	50.3404	2.44733
SGRAN_0467	budC	Diacetyl reductase (S)-acetoin forming	IQR	25.2239	21.8181	23.521	1.1561	30.3032	23.9018	27.1025	1.26782	33.2941	19.7382	19.4321	1.31141
SGRAN_0468	ACIAD1820	Enoyl-CoA hydratase	I	10.0401	6.04794	8.04402	1.66009	8.3613	6.62553	7.49342	1.26198	12.0482	5.57003	10.616	1.71199
SGRAN_0469	Saro_1531	AMP-dependent synthetase and ligase	IQ	11.3421	7.471	9.40655	1.51815	6.99856	8.18449	7.59153	0.8551	22.3219	9.18379	45.9564	2.56767
SGRAN_0470	pamO	Cyclohexanone monooxygenase	P	48.935	44.1489	46.5419	1.10841	45.5748	48.3652	46.97	0.942306	69.9988	69.591	236.3	1.36257
SGRAN_0471	ABAC460_11270	YD repeat protein	M	88.9996	277.833	183.416	0.320335	210.089	304.366	257.227	0.690251	225.485	402.601	229.146	0.697463
SGRAN_0472	ABAC402_00770	Hemagglutinin-related protein		194.922	280.572	237.747	0.694731	318.983	307.367	313.175	1.03779	466.169	232.806	273.442	1.42786
SGRAN_0473	WP_034160065	Uncharacterized protein		45.5932	37.9125	41.7529	1.20259	55.8055	41.5332	48.6694	1.34364	91.1586	80.7153	241.414	2.06634
SGRAN_0474	ABAC460_10815	ParB-like nuclease domain	M	244.8	205.812	225.306	1.18944	228.384	225.467	226.925	1.01294	288.669	391.669	411.757	1.20536
SGRAN_0475	virB11	P-type DNA transfer ATPase VirB11	U	376.745	376.48	376.613	1.0007	445.333	412.434	428.884	1.07977	375.904	534.845	221.475	0.85807
SGRAN_0476	virB10	Conjugation TrbI family protein	U	63.5758	69.5434	66.5596	0.914189	65.2582	76.1849	70.7216	0.856577	62.7416	67.0469	53.1377	0.77533
SGRAN_0477	SKP52_10105	Conjugal transfer protein trbg/virb9/cagx	U	85.8977	108.334	97.1158	0.792897	92.4694	118.68	105.575	0.779149	94.2017	43.5339	221.541	0.747277
SGRAN_0478	BW41_00648	VirB8 family protein	U	135.296	157.173	146.234	0.860809	179.654	172.184	175.919	1.04338	351.893	348.88	225.877	1.92406
SGRAN_0479	CP98_03876	Type IV secretory pathway, VirB6 component	U	79.966	105.058	92.512	0.761161	97.6324	115.092	106.362	0.848299	85.8644	99.8618	90.7102	0.702379
SGRAN_0480	virB4	Type VI secretion protein	U	91.1601	162.309	126.735	0.561645	148.288	177.81	163.049	0.833969	104.068	95.556	398.072	0.551015
SGRAN_0481	ABAC402_15820	Type IV secretion system protein B3, putative	U	332.912	371.834	352.373	0.895324	483.748	407.345	445.547	1.18756	427.271	692.077	612.284	0.98751
SGRAN_0482	SKP52_10080	Putative secreted protein	U	702.201	1018.97	860.586	0.689128	1387.54	1116.29	1251.91	1.24299	1553.17	797.298	825.506	1.30992
SGRAN_0483	ABENE_01005	Type IV secretory pathway, VirB2 component (Pilin)	U	70.9272	73.238	72.0826	0.968448	137.891	80.2323	109.062	1.71865	87.5127	97.8429	150.586	1.02689
SGRAN_0484	istA	Transposase	L	105.649	109.43	107.54	0.965448	107.196	119.881	113.538	0.894187	140.136	213.66	175.675	1.10052
SGRAN_0485	nodT	RND transporter	MU	101.219	85.3965	93.3077	1.18528	73.2462	93.552	83.3991	0.782946	150.185	211.214	166.003	1.51138
SGRAN_0486	ydhJ	HlyD family secretion protein	V	56.376	85.4648	70.9204	0.65964	92.0864	93.6268	92.8566	0.983547	166.587	181.821	208.078	1.6751
SGRAN_0487	BF95_26110	Putative membrane protein		91.0995	98.0459	94.5727	0.929152	137.062	107.409	122.236	1.27608	244.263	249.569	172.755	2.14099
SGRAN_0488	BF95_26100	Conserved Putative membrane protein	S	60.2341	61.0007	60.6174	0.987433	59.3106	66.8263	63.0684	0.887534	70.4305	101.246	278.554	0.992233
SGRAN_0489	BF95_26095	MarR family transcriptional regulator	K	301.665	401.314	351.49	0.751693	126.491	439.64	283.065	0.287715	617.845	486.678	360.645	1.32307
SGRAN_0490	AMIS_78790	Dienelactone hydrolase	Q	22.2393	49.966	36.1026	0.445089	34.2317	54.7378	44.4847	0.625376	80.9949	103.445	111.278	1.39306
SGRAN_0491	bpoB	Alpha/beta hydrolase fold protein	R	40.9963	68.2245	54.6104	0.600903	71.6731	74.7401	73.2066	0.958964	115.431	141.561	115.707	1.45402
SGRAN_0492	emrE	Small multidrug resistance protein	P	28.4399	66.2928	47.3663	0.429004	50.2999	72.6239	61.4619	0.692608	130.073	115.982	152	1.6862
SGRAN_0493	BN979_04153	SnoaL-like domain protein		26.5513	76.2423	51.3968	0.348249	64.269	83.5236	73.8963	0.769471	202.725	173.927	124.722	2.28506
SGRAN_0494	mccC	Methylcrotonoyl-CoA carboxylase	I	16.1245	24.5095	20.317	0.657888	19.0678	26.8502	22.959	0.710155	42.706	46.719	36.6241	1.49741
SGRAN_0495	BN1110_01359	Acyl-CoA carboxylase biotin/lipoyl carrier	I	10.4547	22.2133	16.334	0.47065	14.5337	24.3348	19.4342	0.597239	38.179	30.5422	34.3585	1.47706
SGRAN_0496	accC	Biotin carboxylase	I	18.2826	22.9598	20.6212	0.796287	15.9635	25.1525	20.558	0.634669	37.4428	30.538	70.7409	1.40149
SGRAN_0497	ACIAD1572	Acyl-CoA synthetase	IQ	88.6656	67.5359	78.1008	1.31287	67.0773	73.9856	70.5315	0.906626	136.018	104.039	90.4882	1.73081
SGRAN_0498	L485_05460	Uncharacterized protein	I	62.1017	57.82	59.9609	1.07405	65.8439	63.3419	64.5929	1.0395	66.5138	44.9584	50.0528	0.988601
SGRAN_0499	fadA	3-ketoacyl-CoA thiolase	I	17.5335	23.3499	20.4417	0.750903	20.8544	25.5799	23.2171	0.815265	33.0774	33.5917	26.18	1.2174
SGRAN_0500	crt	Crotonase	I	12.877	22.0512	17.4641	0.583959	18.6884	24.1571	21.4228	0.773619	18.069	19.2826	27.1792	0.704189
SGRAN_0501	kce	3-keto-5-aminohexanoate cleavage protein	S	28.6104	35.1656	31.888	0.813591	35.9469	38.5239	37.2354	0.933106	49.0207	36.2894	41.5519	1.19798
SGRAN_0502	hadh4	3-hydroxy-2-methylbutyryl-CoA dehydrogenase	IQR	23.9532	22.8386	23.3959	1.0488	23.5982	25.0197	24.3089	0.943185	28.4762	34.083	31.6751	1.07152
SGRAN_0503	fadH1	Short-chain dehydrogenase/reductase SDR	IQR	21.3823	29.0699	25.2261	0.735548	24.3711	31.8461	28.1086	0.765277	45.253	34.8741	30.5819	1.3378
SGRAN_0504	X566_04080	Short-chain dehydrogenase	IQR	16.2354	14.2306	15.233	1.14088	12.8901	15.5896	14.2399	0.82684	23.767	15.9108	29.7824	1.43529
SGRAN_0505	ivd	Isovaleryl-CoA dehydrogenase	I	34.535	38.6348	36.5849	0.893883	43.175	42.3245	42.7497	1.02009	49.3093	35.7977	473.821	1.09682
SGRAN_0506	BN940_14256	MarR family regulator	K	340.992	627.246	484.119	0.543634	760.127	687.149	723.638	1.1062	686.998	898.332	395.353	0.94125
SGRAN_0507	ssuE	NADPH-dependent FMN reductase	R	146.891	72.1675	109.529	2.03542	68.3701	79.0597	73.7149	0.864791	142.011	103.707	131.315	1.69109
SGRAN_0508	BN979_04152	Acyl-CoA dehydrogenase domain-containing protein	I	38.2058	56.2595	47.2327	0.6791	41.6483	61.6324	51.6403	0.675753	109.341	120.62	70.4761	1.67022
SGRAN_0509	DOK_13099	Glutathione S-transferase	O	10.9884	26.7512	18.8698	0.410763	32.5015	29.306	30.9038	1.10904	39.7739	31.6112	41.572	1.27774
SGRAN_0510	AJAP_28575	Enoyl-CoA hydratase/isomerase	I	15.7806	17.9451	16.8629	0.879382	15.7305	19.6589	17.6947	0.800172	47.9568	43.37	87.8879	2.29663
SGRAN_0511	maoC	Dehydratase	I	36.7508	59.6444	48.1976	0.616165	43.9219	65.3405	54.6312	0.6722	144.33	127.819	87.612	2.07958
SGRAN_0512	citE	Citrate lyase	G	13.7757	25.9722	19.874	0.530402	22.8265	28.4526	25.6395	0.802264	53.7452	30.8939	49.8017	1.77835
SGRAN_0513	L485_05535	Aldehyde dehydrogenase	C	20.1492	29.8607	25.005	0.674773	24.5135	32.7124	28.613	0.749364	59.694	45.8582	78.6985	1.71798
SGRAN_0514	L485_05540	Uncharacterized protein		33.6408	60.4082	47.0245	0.556891	56.9749	66.1773	61.5761	0.860943	113.331	97.7029	128.943	1.61228
SGRAN_0515	STAUR_4299	Putative epoxide hydrolase	R	46.1544	70.1308	58.1426	0.658119	67.7945	76.8284	72.3115	0.882415	117.27	144.555	139.43	1.43703
SGRAN_0516	AI27_05210	TonB-dependent receptor	P	75.3186	89.3655	82.3421	0.842815	111.589	97.9001	104.745	1.13983	207.704	161.591	130.476	1.99738
SGRAN_0517	istA2	IS21 family transposase	L	41.2195	33.1332	37.1763	1.24405	39.3054	36.2975	37.8015	1.08287	59.666	53.2485	91.179	1.54757
SGRAN_0518	istB	IstB domain protein ATP-binding protein	L	125.786	61.3402	93.5631	2.05063	64.247	67.1982	65.7226	0.956082	129.93	122.692	744.755	1.82034
SGRAN_0519	L485_05555	Uncharacterized protein		528.836	618.642	573.739	0.854834	1071.91	677.723	874.817	1.58163	1594.11	1359.58	825.981	2.21445
SGRAN_0520	BV95_00135	Regulatory protein MarR	K	35.4887	33.8758	34.6822	1.04761	37.372	37.1109	37.2415	1.00704	45.8675	57.852	34.9787	1.1636
SGRAN_0521	AL00_08500	Virulence-associated protein E		16.0799	6.06628	11.0731	2.6507	4.8702	6.64561	5.7579	0.732845	66.1882	24.0899	45.3564	9.37661
SGRAN_0522	L485_05570	Chromosome partitioning protein ParB	K	20.8947	12.7019	16.7983	1.64501	15.6304	13.915	14.7727	1.12328	48.4001	24.5247	26.1296	3.27464
SGRAN_0523	L485_05575	PRTRC system protein E		6.90767	4.18762	5.54765	1.64955	4.09411	4.58755	4.34083	0.892439	13.2821	3.85912	8.31652	2.72575
SGRAN_0524	L485_05580	Uncharacterized protein		18.2318	3.9728	11.1023	4.58916	0	4.35221	2.17611	0	8.6481	3.35094	14.7934	1.87073
SGRAN_0525	L485_05590	Uncharacterized protein		20.7571	12.7275	16.7423	1.63089	18.1119	13.943	16.0274	1.299	33.2081	20.9388	22.0359	2.24228
SGRAN_0526	L485_05595	PRTRC system protein B		20.2175	13.7107	16.9641	1.47458	17.4551	15.0201	16.2376	1.16212	20.0968	10.8637	13.9894	1.25966
SGRAN_0527	L485_05600	PRTRC system protein A		16.9352	8.90167	12.9184	1.90247	9.75061	9.75179	9.7512	0.999879	14.6534	7.88208	17.0646	1.41467
SGRAN_0528	L485_05605	Thiamine biosynthesis protein ThiF	H	30.0285	26.312	28.1703	1.14125	29.4834	28.8249	29.1542	1.02284	38.9555	19.4758	62.203	1.27234
SGRAN_0529	L485_05610	Uncharacterized protein		27.2115	42.8975	35.0545	0.634338	50.2484	46.9942	48.6213	1.06925	66.3845	85.4505	43.633	1.32991
SGRAN_0530	L485_05615	Uncharacterized protein		11.8264	29.6023	20.7143	0.399509	38.3534	32.4294	35.3914	1.18267	34.449	20.8814	18.8943	1.00009
SGRAN_0531	L485_05620	Uncharacterized protein		5.05778	5.97777	5.51778	0.846098	6.63724	6.54865	6.59295	1.01353	8.8137	3.33956	6.82869	1.26709
SGRAN_0532	L485_05625	Uncharacterized protein		6.67431	3.74886	5.21159	1.78036	5.03327	4.10689	4.57008	1.22557	10.0316	4.84367	29.849	2.29963
SGRAN_0533	snf2	Lactate dehydrogenase	KL	30.3691	21.7403	26.0547	1.3969	26.5817	23.8165	25.1991	1.1161	86.0289	49.6664	49.788	3.40069
SGRAN_0534	L485_05635	Uncharacterized protein		13.6122	13.8332	13.7227	0.984024	16.4875	15.1543	15.8209	1.08798	24.5121	13.5472	27.6179	1.5228
SGRAN_0535	L485_05640	Uncharacterized protein		37.3424	25.8095	31.5759	1.44685	43.3155	28.2744	35.795	1.53197	44.0254	30.7236	33.1069	1.46592
SGRAN_0536	L485_05645	Type I restriction endonuclease subunit M	V	35.8517	21.5878	28.7198	1.66074	28.995	23.6494	26.3222	1.22604	48.3777	22.1884	28.671	1.92586
SGRAN_0537	L485_05650	Uncharacterized protein		26.6931	27.1973	26.9452	0.981461	31.3386	29.7947	30.5666	1.05182	37.6873	8.96431	45.8758	1.19085
SGRAN_0538	L485_05655	Uncharacterized protein		47.1036	56.4413	51.7724	0.834559	49.7574	61.8316	55.7945	0.804724	62.7322	54.0644	53.2696	0.95517
SGRAN_0539	L485_05660	Uncharacterized protein		25.9964	29.7944	27.8954	0.872526	37.7975	32.6399	35.2187	1.15802	78.8536	43.8071	45.6647	2.27444
SGRAN_0540	L485_05665	Uncharacterized protein		18.0283	8.57845	13.3034	2.10158	10.0155	9.39771	9.7066	1.06574	13.0491	12.4759	110.683	1.30725
SGRAN_0541	L485_05675	Uncharacterized protein		158.02	159.198	158.609	0.9926	208.062	174.402	191.232	1.193	198.459	208.316	114.625	1.07132
SGRAN_0542	AC789_145pl00880	Methyltransferase type 11		32.5468	24.3867	28.4667	1.33461	34.949	26.7157	30.8323	1.30818	58.2447	30.7902	36.4404	2.05253
SGRAN_0543	L485_05685	Uncharacterized protein		10.1142	10.2802	10.1972	0.983852	11.1883	11.2619	11.2251	0.993465	20.2062	14.636	14.6939	1.68917
SGRAN_0544	L485_05690	Uncharacterized protein		11.7576	11.1048	11.4312	1.05879	13.8925	12.1653	13.0289	1.14198	19.4767	9.18151	27.4714	1.50727
SGRAN_0545	L485_05695	Uncharacterized protein	L	32.2691	29.8509	31.06	1.08101	36.3234	32.7017	34.5126	1.11075	68.3285	35.466	68.5663	1.96713
SGRAN_0546	L485_05700	Uncharacterized protein		33.4493	45.7104	39.5799	0.731766	76.0556	50.0758	63.0657	1.51881	101.903	68.8042	52.7016	1.91584
SGRAN_0547	L485_05705	Uncharacterized protein		22.3876	9.22557	15.8066	2.42669	11.0187	10.1066	10.5627	1.09025	70.86	3.50014	58.5145	6.60078
SGRAN_0548	L485_05710	Uncharacterized protein		29.1836	22.9149	26.0493	1.27356	26.4875	25.1034	25.7955	1.05514	68.8999	46.169	70.1075	2.58397
SGRAN_0549	L485_05715	Uncharacterized protein		35.8712	40.6872	38.2792	0.881634	49.0463	44.5729	46.8096	1.10036	60.6791	71.315	84.1221	1.28165
SGRAN_0550	L485_05720	Uncharacterized protein		61.0698	43.616	52.3429	1.40017	48.7133	47.7814	48.2473	1.0195	80.0963	107.565	56.0422	1.57817
SGRAN_0551	L485_05725	Uncharacterized protein		32.9223	23.2048	28.0635	1.41877	28.2784	25.4209	26.8497	1.11241	43.5966	31.9881	25.2302	1.61459
SGRAN_0552	BV95_00170	Uncharacterized protein		10.9519	6.67298	8.81244	1.64123	9.60288	7.31027	8.45658	1.31361	8.96265	6.86374	17.0847	1.15426
SGRAN_0553	L485_05735	Uncharacterized protein		13.923	16.7062	15.3146	0.833403	22.1745	18.3017	20.2381	1.21161	22.4383	25.2067	23.0388	1.15425
SGRAN_0554	L485_05745	Uncharacterized protein		17.39	17.6603	17.5252	0.984694	19.3777	19.3469	19.3623	1.00159	31.9904	23.6393	38.7458	1.55672
SGRAN_0555	L485_05750	Uncharacterized protein		24.8625	21.9945	23.4285	1.1304	31.4667	24.095	27.7809	1.30594	44.1643	45.5011	42.9775	1.72562
SGRAN_0556	L485_05755	Uncharacterized protein		28.9634	33.0483	31.0058	0.876396	35.8543	36.2045	36.0294	0.990327	41.4792	41.7907	32.2153	1.07862
SGRAN_0557	L485_05760	Uncharacterized protein		55.4912	18.2199	36.8556	3.04564	11.6743	19.9599	15.8171	0.584888	34.0219	22.9514	139.32	1.60472
SGRAN_0558	BV95_00179	Uncharacterized protein		342.87	172.337	257.603	1.98953	149.305	188.796	169.05	0.790827	227.641	244.619	318.904	1.13516
SGRAN_0559	BV95_00180	Uncharacterized protein		1136.09	1240.47	1188.28	0.915854	2239.61	1358.94	1799.28	1.64806	2128.37	410.166	1089.74	1.47451
SGRAN_0560	L485_05775	Uncharacterized protein		100.298	49.6597	74.9788	2.01971	41.1143	54.4023	47.7583	0.755746	44.4302	51.1182	252.229	0.768885
SGRAN_0561	L485_05780	Prevent-host-death protein		885.387	677.733	781.56	1.30639	732.279	742.458	737.369	0.98629	858.631	460.027	588.568	1.08877
SGRAN_0562	vapC	Ribonuclease VapC	R	625.289	414.966	520.128	1.50684	415.869	454.596	435.233	0.91481	445.153	318.506	547.555	0.921901
SGRAN_0563	L485_05795	Uncharacterized protein		978.061	300.618	639.34	3.2535	918.175	329.328	623.751	2.78803	936.505	649.958	515.017	2.67721
SGRAN_0564	L485_05800	Uncharacterized protein		71.1817	68.8132	69.9975	1.03442	71.0158	75.385	73.2004	0.942042	68.2482	93.5284	279.657	0.852328
SGRAN_0565	L485_00125	Uncharacterized protein	S	369.736	231.887	300.812	1.59447	206.439	254.033	230.236	0.812646	541.803	491.066	304.775	2.00794
SGRAN_0566	BV95_00188	Uncharacterized protein		118.039	42.763	80.401	2.76031	64.7784	46.847	55.8127	1.38277	109.309	67.7478	204.95	2.19672
SGRAN_0567	BV95_00189	Uncharacterized protein		614.463	273.719	444.091	2.24487	498.528	299.86	399.194	1.66254	608.412	300.592	1085.96	1.91021
SGRAN_0568	BV95_00190	CopG family transcriptional regulator		1382.86	530.088	956.474	2.60874	397.541	580.712	489.126	0.684575	2395.48	1563.5	1221.72	3.88358
SGRAN_0569	BV95_00191	Conjugal transfer protein TraD	U	71.2594	17.5562	44.4078	4.05893	22.1291	19.2329	20.681	1.15059	55.6656	47.9502	34.341	2.72485
SGRAN_0570	trwC	Putative relaxase TrwC	L	15.3371	11.6422	13.4897	1.31737	11.4483	12.7541	12.1012	0.897617	27.0612	13.0164	112.233	1.99755
SGRAN_0571	BV95_00193	Restriction endonuclease	V	64.9204	123.668	94.2942	0.524957	83.6993	135.478	109.589	0.617807	170.269	197.405	113.478	1.18322
SGRAN_0572	BV95_00194	Lytic transglycosylase catalytic		56.376	38.9934	47.6847	1.44578	56.1738	42.7173	49.4455	1.31501	100.552	56.6878	112.37	2.21609
SGRAN_0573	ppsA	PEP synthase	G	303.398	282.493	292.946	1.074	1849.33	309.472	1079.4	5.97576	66.9557	124.188	537.988	0.203689
SGRAN_0574	BV95_00196	UspA domain-containing protein	T	1178.17	408.741	793.456	2.88244	2315.69	447.776	1381.73	5.17154	897.066	1009.02	459.377	1.88609
SGRAN_0575	BV95_00197	Carbohydrate binding protein	G	121.186	25.5081	73.347	4.75088	250.707	27.9441	139.326	8.97173	76.4457	21.687	1501.29	2.57551
SGRAN_0576	BV95_00198	Uncharacterized protein		1894.87	5279.35	3587.11	0.358921	9104.03	5783.54	7443.78	1.57413	240.786	2926.14	173.359	0.0391957
SGRAN_0577	BV95_00200	Aminoglycoside phosphotransferase	S	286.179	235.746	260.962	1.21393	849.698	258.261	553.98	3.29007	30.7865	105.932	505.031	0.112228
SGRAN_0578	hspC2	HspC2 heat shock protein	O	1331.76	962.046	1146.9	1.3843	5400.38	1053.92	3227.15	5.12409	94.008	979.275	157.21	0.0839762
SGRAN_0579	fixL	Sensor protein FixL	T	156.732	301	228.866	0.520704	331.867	329.746	330.807	1.00643	185.682	220.413	102.713	0.53014
SGRAN_0580	fixJ	Transcriptional regulatory protein FixJ	T	99.3993	213.095	156.247	0.466455	230.902	233.446	232.174	0.989102	69.4494	19.745	117.852	0.280081
SGRAN_0581	BV95_00204	Putative response regulator	T	1166.5	1636.8	1401.65	0.712671	4534.33	1793.12	3163.72	2.52874	97.1898	166.255	194.169	0.0510284
SGRAN_0582	BV95_00205	Globin-like protein	R	518.188	259.103	388.645	1.99993	1718.23	283.847	1001.04	6.05337	47.4381	291.148	38.0869	0.157341
SGRAN_0583	adhA	Zinc-binding alcohol dehydrogenase family protein	R	173.598	54.8052	114.202	3.16755	597.096	60.0391	328.568	9.94512	33.8442	28.7357	367.559	0.530701
SGRAN_0584	BV95_00207	UspA domain-containing protein	T	1622.65	1931.27	1776.96	0.840198	6973.89	2115.71	4544.8	3.29624	62.7368	701.273	126.328	0.0279169
SGRAN_0585	adh	Alcohol dehydrogenase	ER	542.312	311.005	426.659	1.74374	2226.56	340.706	1283.63	6.53514	27.8835	189.919	50.6773	0.0770492
SGRAN_0586	phnN2	Putative thymidine phosphorylase	F	222.152	38.9051	130.529	5.7101	731.618	42.6206	387.119	17.1658	53.9634	73.471	35.4945	1.19201
SGRAN_0587	prs3	Ribose-phosphate pyrophosphokinase	FE	157.355	29.9899	93.6724	5.24693	655.498	32.854	344.176	19.9518	37.9802	17.0256	268.878	1.08835
SGRAN_0588	AL00_01930	Universal stress protein UspA	T	312.875	506.498	409.687	0.617722	2007.86	554.87	1281.37	3.61861	78.9135	499.776	69.302	0.133894
SGRAN_0589	ctpF	Carbonate dehydratase	P	144.469	67.0816	105.775	2.15363	555.257	73.488	314.372	7.55575	60.5491	59.6905	52.4846	0.775696
SGRAN_0590	AX27061_0485	Universal stress family protein 3	T	126.111	31.4146	78.7628	4.01441	554.438	34.4148	294.426	16.1105	46.7947	44.4201	42.7061	1.28012
SGRAN_0591	yrbG	Na+/Ca+ antiporter, CaCA family	P	90.9466	49.2468	70.0967	1.84675	410.969	53.9499	232.459	7.6176	62.3638	38.6174	134.952	1.08828
SGRAN_0592	pfkB	Phosphofructokinase	G	492.153	399.316	445.735	1.23249	1542.05	437.451	989.75	3.52508	51.4797	207.541	154.722	0.110792
SGRAN_0593	BV95_00216	Alkyl hydroperoxide reductase AhpD	S	667.219	161.214	414.216	4.13872	464.645	176.61	320.627	2.63091	128.121	257.964	75.0052	0.682977
SGRAN_0594	BV95_00217	Putative transporter	MU	444.331	20.4148	232.373	21.7651	72.4643	22.3644	47.4143	3.24016	29.5607	21.8893	47.2	1.24439
SGRAN_0595	A33M_3635	Sulfurtransferase		1051.44	46.4621	548.951	22.6301	107.545	50.8993	79.2221	2.1129	74.2764	64.8392	87.9387	1.37385
SGRAN_0596	sqr2	Sulfide-quinone reductase	C	416.003	35.5431	225.773	11.7042	109.902	38.9376	74.4198	2.82252	97.4218	101.601	83.9939	2.35552
SGRAN_0597	BV95_00220	Rhodanese-like domain protein	P	576.874	46.583	311.728	12.3838	83.6075	51.0318	67.3196	1.63834	150.314	70.5659	83.1321	2.77306
SGRAN_0598	BV95_00221	Putative efflux pump periplasmic linker protein	M	339.631	20.0296	179.83	16.9565	72.8507	21.9424	47.3966	3.32009	24.4226	15.9502	28.0434	1.04787
SGRAN_0599	BV95_00222	Acriflavin resistance protein	V	323.199	27.1662	175.183	11.8971	73.3134	29.7606	51.537	2.46344	39.2405	31.6641	53.7282	1.24135
SGRAN_0600	hlyU	ArsR family transcriptional regulator	K	360.503	46.4595	203.481	7.75951	87.8336	50.8965	69.365	1.72573	39.9157	68.216	61.2788	0.73834
SGRAN_0601	Achr_1920	Glutamate synthase domain-containing 2		370.751	91.648	231.2	4.04538	98.7678	100.401	99.5844	0.983733	63.6864	82.642	193.869	0.597187
SGRAN_0602	cybB	Cytochrome B561	C	482.73	288.693	385.712	1.67212	284.045	316.264	300.154	0.898126	246.465	324.051	161.034	0.73368
SGRAN_0603	phnA2	PhnA protein	P	112.7	71.5549	92.1275	1.57501	63.9411	78.3885	71.1648	0.815695	73.0209	75.6031	69.4908	0.876991
SGRAN_0604	BV95_00227	Membrane protein	S	84.9002	59.7113	72.3058	1.42184	44.0852	65.4138	54.7495	0.673943	32.5183	65.9608	59.6431	0.468014
SGRAN_0605	fadA2	Acetyl-CoA acyltransferase	I	150.854	82.2662	116.56	1.83373	68.2978	90.1228	79.2103	0.75783	76.4394	86.7678	81.1531	0.798515
SGRAN_0606	sulP	Sulfate permease	P	165.644	93.8523	129.748	1.76494	102.784	102.815	102.799	0.999698	118.678	85.8667	339.281	1.08671
SGRAN_0607	hyqR	XRE family transcriptional regulator		710.053	411.955	561.004	1.72362	182.053	451.298	316.675	0.403399	696.921	559.883	420.377	1.45385
SGRAN_0608	pckA	Phosphoenolpyruvate carboxykinase ATP	C	174.198	137.057	155.627	1.27099	79.135	150.146	114.641	0.527054	88.203	143.832	101.801	0.553056
SGRAN_0609	BV95_00232	Uncharacterized protein	S	90.1426	150.292	120.217	0.599783	41.6305	164.645	103.138	0.25285	42.3289	115.399	65.2447	0.242041
SGRAN_0610	BV95_00233	ATPase	R	204.549	88.7741	146.662	2.30415	65.0925	97.2521	81.1723	0.669317	53.9245	88.1606	97.2117	0.522018
SGRAN_0611	BV95_00235	Uncharacterized protein		875.669	123.052	499.361	7.11625	146.652	134.804	140.728	1.08789	83.7601	140.499	274.014	0.584974
SGRAN_0612	dps	Ferritin Dps family protein	P	2260.11	403.426	1331.77	5.60229	438.824	441.954	440.389	0.992918	274.085	464.268	237.189	0.583859
SGRAN_0613	BCAM0343	Redoxin	OC	970.842	122.711	546.776	7.91161	221.9	134.43	178.165	1.65067	158.244	200.293	229.411	1.10823
SGRAN_0614	BV95_00238	Membrane protein	S	1683.43	172.75	928.09	9.74489	278.106	189.247	233.677	1.46954	317.261	300.577	264.047	1.5783
SGRAN_0615	cydB	Cytochrome d ubiquinol oxidase, subunit II	C	936.716	114.437	525.577	8.18543	172.952	125.366	149.159	1.37958	204.575	210.833	239.549	1.53629
SGRAN_0616	cydA	Cytochrome d ubiquinol oxidase subunit I	C	878.325	154.352	516.339	5.6904	218.028	169.093	193.56	1.2894	193.02	274.524	106.57	1.07468
SGRAN_0617	cydD	Cysteine ABC transporter permease	CO	139.904	24.8923	82.3982	5.62037	30.4643	27.2696	28.867	1.11715	36.1734	20.1191	33.3188	1.24885
SGRAN_0618	cydC	ABC transporter permease/ATP-binding protein CydC	CO	129.194	25.8229	77.5084	5.00308	26.1372	28.2891	27.2131	0.923932	25.9333	30.4643	99.4776	0.863057
SGRAN_0619	ABAC460_01960	Membrane protein-like protein	S	415.508	125.337	270.423	3.31513	196.082	137.307	166.695	1.42806	103.612	173.022	655.411	0.710425
SGRAN_0620	BV95_00244	Uncharacterized protein	S	3258.94	1768.2	2513.57	1.84308	3437.97	1937.07	2687.52	1.77483	1135.01	1207.21	638.241	0.55164
SGRAN_0621	BV95_00245	Metallo-beta-lactamase family protein,RNA-specific	J	584.637	211.905	398.271	2.75896	393.8	232.142	312.971	1.69638	93.7438	141.473	147.957	0.380181
SGRAN_0622	BV95_00246	TraR/DksA family transcriptional regulator		820.047	254.716	537.381	3.21946	547.825	279.042	413.433	1.96323	186.869	202.171	174.309	0.630475
SGRAN_0623	PD_1891	Biofilm growth-associated repressor	K	1558.1	309.567	933.833	5.03316	600.796	339.131	469.964	1.77157	333.138	161.749	283.822	0.924821
SGRAN_0624	ahpC	Peroxiredoxin	O	1102.35	224.737	663.543	4.90507	374.386	246.2	310.293	1.52066	295.197	234.505	216.151	1.12882
SGRAN_0625	trxC	Thioredoxin 2	O	439.751	114.813	277.282	3.83015	160.716	125.778	143.247	1.27778	96.401	137.104	66.0134	0.72157
SGRAN_0626	ahpC2	Peroxiredoxin	O	342.782	40.5627	191.672	8.45067	36.0968	44.4365	40.2666	0.812323	38.9586	35.6257	37.3696	0.825398
SGRAN_0627	blh2	Beta-lactamase hydrolase-like protein	R	252.55	27.7738	140.162	9.0931	29.6348	30.4262	30.0305	0.97399	36.0755	35.7806	27.5133	1.11626
SGRAN_0628	PD_1894	UPF0721 transmembrane protein	R	194.218	20.887	107.552	9.29851	23.7467	22.8817	23.3142	1.0378	29.4407	18.9511	74.0579	1.21132
SGRAN_0629	BV95_00253	Type 11 methyltransferase	H	343.157	74.8776	209.017	4.58291	97.5876	82.0285	89.808	1.18968	58.259	118.675	47.4428	0.66865
SGRAN_0630	BV95_00254	TonB family protein	M	144.141	46.9701	95.5555	3.06878	53.2219	51.4558	52.3389	1.03432	33.159	36.6265	35.3116	0.606691
SGRAN_0631	BV95_00255	Putative TonB-dependent receptor	P	42.272	37.8712	40.0716	1.1162	53.6405	41.488	47.5643	1.29292	67.9659	37.4642	202.589	1.5423
SGRAN_0632	BV95_00256	Uncharacterized protein		108.809	286.234	197.522	0.38014	305.652	313.57	309.611	0.974749	131.184	337.213	86.2715	0.393864
SGRAN_0633	BV95_00257	Putative heavy metal efflux system protein	MU	46.1398	47.5583	46.8491	0.970173	49.9456	52.1002	51.0229	0.958645	83.4657	41.3589	129.174	1.50824
SGRAN_0634	BV95_00258	Uncharacterized protein		84.6974	55.2514	69.9744	1.53295	63.6512	60.528	62.0896	1.0516	153.031	174.883	85.7805	2.38026
SGRAN_0635	helA	Cytochrome C peroxidase	P	20.353	10.7318	15.5424	1.89651	12.4417	11.7568	12.0993	1.05826	26.5599	18.53	29.0123	2.12687
SGRAN_0636	BV95_00260	Putative heavy metal efflux system protein	M	20.845	18.5984	19.7217	1.1208	16.374	20.3746	18.3743	0.803648	36.3917	31.4648	75.2673	1.68156
SGRAN_0637	BV95_00261	Histidine kinase	T	67.8407	67.5022	67.6714	1.00501	72.7443	73.9488	73.3466	0.983712	95.9562	114.143	92.3553	1.22164
SGRAN_0638	qseB	Transcriptional regulator	TK	50.4145	56.7239	53.5692	0.88877	84.9261	62.1411	73.5336	1.36667	108.939	88.7544	172.45	1.65046
SGRAN_0639	BV95_00263	Cytochrome B561	C	124.101	126.107	125.104	0.984093	154.374	138.151	146.262	1.11743	189.068	235.961	144.919	1.28844
SGRAN_0640	pcl	Membrane protein	S	62.9904	95.4846	79.2375	0.659692	111.472	104.604	108.038	1.06566	89.2655	100.77	72.2607	0.803412
SGRAN_0641	BV95_00265	Uncharacterized protein		52.0077	50.7471	51.3774	1.02484	56.5327	55.5935	56.0631	1.01689	45.3032	55.2559	141.166	0.767194
SGRAN_0642	BV95_00266	Uncharacterized protein		130.336	228.403	179.37	0.57064	243.598	250.216	246.907	0.973551	145.599	237.029	126.825	0.547828
SGRAN_0643	A1OC_01010	ErfK/YbiS/YcfS/YnhG family protein	S	95.8656	117.508	106.687	0.815822	136.256	128.73	132.493	1.05846	87.0076	108.05	87.5341	0.636323
SGRAN_0644	BV95_00268	Universal stress protein	T	50.9799	47.896	49.438	1.06439	85.7795	52.4702	69.1248	1.63482	57.5258	88.0607	47.3289	1.03217
SGRAN_0645	cls	Cardiolipin synthase	I	29.6477	32.067	30.8574	0.924555	41.9488	35.1294	38.5391	1.19412	18.9559	37.1319	60.8274	0.508012
SGRAN_0646	BV95_00270	Uncharacterized protein		99.553	128.371	113.962	0.77551	191.403	140.631	166.017	1.36103	86.137	102.699	168.837	0.576646
SGRAN_0647	BV95_00271	Uncharacterized protein	S	229.492	258.547	244.019	0.887622	331.645	283.239	307.442	1.1709	252.642	251.537	244.947	0.839758
SGRAN_0648	BV95_00272	Putative membrane protein	S	144.592	163.783	154.188	0.882827	274.122	179.424	226.773	1.52779	131.752	237.251	138.385	0.691314
SGRAN_0649	BV95_00273	Putative outer membrane phospholipase A	M	246.582	211.471	229.026	1.16603	450.446	231.667	341.057	1.94437	120.992	145.018	127.303	0.491691
SGRAN_0650	ackA	Acetate kinase	C	302.654	199.438	251.046	1.51753	381.805	218.484	300.144	1.74752	150.992	133.613	191.853	0.650628
SGRAN_0651	pta	Phosphotransbutyrylase	C	365.627	289.211	327.419	1.26422	418.743	316.831	367.787	1.32166	223.838	232.715	315.229	0.665129
SGRAN_0652	phbC	Poly-beta-hydroxybutyrate polymerase	I	238.337	251.819	245.078	0.946462	295.842	275.868	285.855	1.0724	193.16	406.62	242.498	0.659197
SGRAN_0653	lptB2	Lipopolysaccharide export system ATP-binding protein LptB	R	232.868	204.846	218.857	1.1368	491.383	224.409	357.896	2.18968	191.476	291.836	114.175	0.803296
SGRAN_0654	BV95_00278	Putative TetR family transcriptional regulator	K	68.6965	61.6872	65.1919	1.11363	124.895	67.5784	96.2367	1.84815	51.8482	36.8747	98.8791	0.722314
SGRAN_0655	oprM	RND efflux system, outer membrane lipoprotein, NodT family	MU	315.463	385.022	350.243	0.819338	1162.35	421.792	792.071	2.75574	49.09	145.91	105.067	0.109571
SGRAN_0656	yhiI	Glycoside hydrolase family 43	V	375.099	289.29	332.195	1.29662	1135.58	316.917	726.248	3.58321	94.8451	161.044	144.958	0.281754
SGRAN_0657	rbbA	Multidrug ABC transporter ATP-binding protein	V	163.166	158.338	160.752	1.03049	513.45	173.46	343.455	2.96005	72.9487	195.07	136.372	0.395931
SGRAN_0658	yhhJ	ABC-2 type transporter	V	153.759	171.597	162.678	0.896047	376.726	187.985	282.356	2.00402	53.808	199.796	85.364	0.269478
SGRAN_0659	BV95_00283	Putative LuxR family transcriptional regulator	K	132.405	101.418	116.912	1.30554	144.572	111.103	127.838	1.30124	80.1414	116.92	472.613	0.679095
SGRAN_0660	ATO9_21080	Protein of unknwon function (DUF2893)		378.951	681.762	530.356	0.555841	650.545	746.871	698.708	0.871027	725.355	865.084	428.058	0.914335
SGRAN_0661	ync	Uncharacterized protein (Ync)	S	118.684	138.869	128.776	0.854647	368.302	152.131	260.216	2.42095	149.852	130.761	1021.95	0.927354
SGRAN_0662	BV95_00286	Uncharacterized protein		592.866	430.538	511.702	1.37704	1027.41	471.655	749.533	2.17831	2720.58	1894.05	3915.11	5.43047
SGRAN_0663	BV95_00287	Uncharacterized protein		3105.23	1522.7	2313.97	2.03929	2980	1668.13	2324.07	1.78643	5054.96	5109.64	2576.01	2.85291
SGRAN_0664	traG2	DNA transfer protein		94.7145	24.5334	59.624	3.86063	35.0595	26.8764	30.968	1.30447	99.1838	97.0674	68.1589	3.47432
SGRAN_0665	traH	Conjugal transfer protein TraH		19.635	20.2371	19.9361	0.970248	23.0838	22.1698	22.6268	1.04123	38.4326	37.134	30.8645	1.63207
SGRAN_0666	BV95_00290	Uncharacterized protein		26.2557	15.6336	20.9446	1.67944	14.5295	17.1266	15.8281	0.848359	21.0848	23.2964	14.8129	1.15904
SGRAN_0667	BV95_00291	Thioredoxin	OC	12.5829	12.578	12.5804	1.00039	9.56191	13.7792	11.6706	0.693938	17.3565	8.54091	12.4001	1.18588
SGRAN_0668	traF2	Type IV secretory pathway protease TraF-like protein	OU	7.89406	6.42147	7.15776	1.22932	5.83735	7.03473	6.43604	0.82979	11.393	7.4436	7.93853	1.52472
SGRAN_0669	trbC2	Conjugal transfer protein TrbC		7.88879	4.74766	6.31822	1.66162	4.72221	5.20107	4.96164	0.90793	11.2994	4.48407	9.30363	2.04533
SGRAN_0670	traN2	Conjugal transfer protein TraN		5.13811	4.80447	4.97129	1.06944	4.52503	5.26331	4.89417	0.859731	9.87044	7.30785	12.6118	1.76554
SGRAN_0671	BV95_00295	Uncharacterized protein		11.6972	9.96	10.8286	1.17442	10.0002	10.9112	10.4557	0.916508	46.7341	15.3531	32.4629	4.03238
SGRAN_0672	traU2	Conjugal transfer protein		16.7778	7.89628	12.337	2.12477	11.3785	8.65039	10.0144	1.31537	30.2023	18.1916	17.2596	3.28704
SGRAN_0673	traW2	Conjugal transfer protein TraW		9.32211	3.84177	6.58194	2.42651	2.3137	4.20867	3.26118	0.549746	7.95468	4.31685	7.09287	1.77942
SGRAN_0674	NT2_06_03390	Uncharacterized protein		3.60414	3.85354	3.72884	0.93528	9.34418	4.22156	6.78287	2.21344	12.2693	6.23106	9.90855	2.7362
SGRAN_0675	BV95_00299	Uncharacterized protein		9.11288	8.13525	8.62406	1.12017	6.44566	8.91218	7.67892	0.723242	10.8642	7.54779	19.5798	1.14766
SGRAN_0676	BV95_00300	Uncharacterized protein		11.2915	28.8921	20.0918	0.390816	16.4532	31.6513	24.0523	0.519827	27.1075	28.2954	14.0692	0.806303
SGRAN_0677	BV95_00301	Uncharacterized protein		4.06284	3.85103	3.95693	1.055	2.37264	4.21881	3.29573	0.562396	3.96563	1.03088	19.6789	0.884956
SGRAN_0678	traC	TConjugal transfer protein TraC	U	23.9977	14.6344	19.316	1.63981	19.492	16.032	17.762	1.21582	49.8489	35.3922	28.9931	2.92731
SGRAN_0679	traV	Conjugal transfer protein TraV		13.3031	11.3055	12.3043	1.17669	10.046	12.3852	11.2156	0.811129	14.4437	8.13728	11.8007	1.09793
SGRAN_0680	traB	Conjugal transfer protein TraB		4.81813	3.70983	4.26398	1.29875	2.60812	4.06413	3.33613	0.641741	7.79179	9.15779	5.52626	1.80497
SGRAN_0681	traK	Conjugal transfer protein TraK		4.54977	3.75886	4.15431	1.21041	2.90682	4.11784	3.51233	0.705909	5.14728	3.26073	8.20589	1.17682
SGRAN_0682	traE	Conjugal transfer protein TraE		9.88685	10.2667	10.0768	0.963002	12.0648	11.2472	11.656	1.07269	28.5202	11.2645	28.5206	2.38731
SGRAN_0683	traL	Conjugal transfer protein TraL		14.2858	11.6352	12.9605	1.22781	14.904	12.7464	13.8252	1.16927	35.8552	28.5211	21.641	2.64829
SGRAN_0684	BF95_06230	Uncharacterized protein		17.1247	14.7893	15.957	1.15791	14.9876	16.2017	15.5946	0.925063	17.1017	7.4267	21.4485	0.993759
SGRAN_0685	BV95_00309	Protein-disulfide isomerase	O	19.8818	13.104	16.4929	1.51723	14.2498	14.3555	14.3026	0.992637	24.7653	25.7953	18.3638	1.62415
SGRAN_0686	BV95_00310	Uncharacterized protein		25.6136	10.9363	18.275	2.34207	8.59712	11.9808	10.289	0.717575	16.1273	11.9623	23.1542	1.26729
SGRAN_0687	BV95_00311	Helix-turn-helix domain protein		22.6672	16.2863	19.4768	1.3918	45.0995	17.8417	31.4706	2.52776	34.7234	30.1811	28.7659	1.83226
SGRAN_0688	traA	Conjugal transfer protein TraA	L	27.9367	17.767	22.8518	1.57239	26.6338	19.4637	23.0487	1.36838	38.2649	22.8084	42.4201	1.85086
SGRAN_0689	pltI	Secretion protein HlyD family protein	V	72.7474	45.6665	59.2069	1.59301	56.8047	50.0278	53.4162	1.13546	37.2799	46.5754	42.1997	0.701558
SGRAN_0690	pltZ	Transcriptional regulator PltZ	K	51.7736	27.9053	39.8394	1.85533	33.1471	30.5703	31.8587	1.08429	75.7255	47.1196	52.0375	2.33208
SGRAN_0691	AL00_01985	Phospholipase A	M	76.1814	59.6422	67.9118	1.27731	63.554	65.3381	64.446	0.972694	85.8525	28.3496	77.7325	1.23705
SGRAN_0692	BG57_05875	Excisionase		58.4888	33.1872	45.838	1.76239	13.9669	36.3566	25.1618	0.384164	81.0288	69.6124	69.8123	2.09825
SGRAN_0693	NT2_06_03220	Putative site-specific recombinase	L	67.7355	44.9491	56.3423	1.50694	41.4353	49.2418	45.3385	0.841466	54.6746	58.5958	106.889	1.04533
SGRAN_0695	Swit_0726	Transcriptional regulator, AsnC family	K	35.0049	80.3164	57.6607	0.435838	66.1491	87.9868	77.0679	0.751807	84.8877	159.103	68.8902	0.908297
SGRAN_0696	ytfF	Multidrug DMT transporter permease		83.7657	26.4606	55.1131	3.16568	45.7855	28.9877	37.3866	1.57948	55.5997	52.8927	98.9103	1.80576
SGRAN_0697	EBMC1_09724	Long-chain-fatty-acid--CoA ligase	IQ	61.0033	139.586	100.295	0.43703	108.211	152.916	130.564	0.70765	260.803	142.221	196.686	1.60568
SGRAN_0698	BV97_04285	Peptidase S41	M	69.3092	97.8951	83.6021	0.707995	135.784	107.244	121.514	1.26612	122.008	132.57	171.449	1.07106
SGRAN_0699	rlmE	Ribosomal RNA large subunit methyltransferase E	J	148.162	136.747	142.454	1.08348	263.602	149.806	206.704	1.75962	172.926	220.89	249.898	1.08675
SGRAN_0700	ppx	Exopolyphosphatase	FP	396.922	284.552	340.737	1.3949	426.875	311.727	369.301	1.36939	378.419	326.869	292.488	1.14288
SGRAN_0701	AI27_04570	17 kDa surface antigen	S	325.351	96.5556	210.953	3.36957	137.983	105.777	121.88	1.30447	183.805	206.557	120.094	1.63595
SGRAN_0702	BV98_001793	ABC-type cobalamin/Fe3+-siderophore transport system, ATPase component	S	55.2222	87.3142	71.2682	0.632454	46.5775	95.6529	71.1152	0.486943	37.1429	56.3829	1196.28	0.365576
SGRAN_0703	rpmB	50S ribosomal protein L28	J	1832.86	3841.52	2837.19	0.477118	2814.49	4208.39	3511.44	0.668781	1315.46	2355.42	709.595	0.29428
SGRAN_0704	tadA	tRNA-specific adenosine deaminase	FJ	73.8141	84.0846	78.9493	0.877855	57.5307	92.1148	74.8227	0.624554	74.5921	103.73	104.056	0.762366
SGRAN_0705	cobB2	NAD-dependent protein deacylase	K	86.3374	88.1672	87.2523	0.979246	96.1376	96.5873	96.3624	0.995344	82.7554	133.519	158.046	0.806638
SGRAN_0706	dapB	4-hydroxy-tetrahydrodipicolinate reductase	E	141.275	151.473	146.374	0.932674	136.268	165.939	151.103	0.821193	194.483	233.336	165.994	1.1034
SGRAN_0707	nth	Endonuclease III	L	87.0552	123.768	105.412	0.703374	117.699	135.588	126.643	0.868064	83.1029	137.505	262.543	0.577027
SGRAN_0708	FG95_01659	Peptidase M20	E	357.259	242.762	300.01	1.47164	367.436	265.946	316.691	1.38162	272.064	441.984	217.837	0.963113
SGRAN_0709	A11S_1696	2-polyprenyl-6-methoxyphenol hydroxylase-like oxidoreductase	HC	152.26	76.5109	114.385	1.99004	107.159	83.8178	95.4884	1.27848	129.063	163.61	140.483	1.44966
SGRAN_0710	pys	FAD dependent oxidoreductase	Q	88.4477	65.2218	76.8347	1.35611	94.9431	71.4506	83.1968	1.32879	117.172	151.904	153.046	1.5439
SGRAN_0711	AI27_05790	DSBA oxidoreductase	O	207.776	127.214	167.495	1.63328	154.467	139.363	146.915	1.10838	124.798	188.919	171.195	0.843065
SGRAN_0712	FG91_02944	Peptidase M48, Ste24p	R	151.373	126.001	138.687	1.20136	168.392	138.035	153.214	1.21992	117.157	217.593	347.07	0.799063
SGRAN_0713	rne	RNase E	J	1587.64	860.595	1224.12	1.84482	1484.73	942.783	1213.76	1.57484	259.946	576.983	267.133	0.25958
SGRAN_0714	amiC	N-acetylmuramoyl-L-alanine amidase	M	148.984	98.1287	123.556	1.51825	97.2077	107.5	102.354	0.904258	190.929	274.32	157.796	1.6721
SGRAN_0715	FG91_01745	Threonine aldolase family protein	E	63.4721	55.2224	59.3473	1.14939	73.8252	60.4962	67.1607	1.22033	85.5732	124.662	232.536	1.33171
SGRAN_0716	mrcA	Penicillin-binding protein	M	210.747	326.575	268.661	0.645325	245.913	357.763	301.838	0.687363	122.145	379.499	184.704	0.321425
SGRAN_0717	prfB	Peptide chain release factor 2	J	208.233	370.403	289.318	0.56218	251.416	405.778	328.597	0.61959	105.17	247.263	95.5653	0.244008
SGRAN_0718	SKP52_23650	Type 11 methyltransferase	H	96.9956	124.632	110.814	0.778256	83.8678	136.535	110.201	0.614259	45.6801	85.9606	78.7675	0.314981
SGRAN_0719	AI27_11025	Peroxiredoxin	R	208.349	148.722	178.536	1.40093	151.914	162.926	157.42	0.932411	240.007	111.855	148.374	1.38687
SGRAN_0720	moeB	MoaD protein adenylase	H	251.37	119.802	185.586	2.09821	132.908	131.243	132.075	1.01269	64.2326	56.7409	181.775	0.460766
SGRAN_0721	dut	Deoxyuridine 5'-triphosphate nucleotidohydrolase	F	429.695	272.869	351.282	1.57473	261.724	298.929	280.327	0.875539	197.542	299.317	190.894	0.622146
SGRAN_0722	coaBC	Coenzyme A biosynthesis bifunctional protein CoaBC	H	170.703	130.769	150.736	1.30538	100.455	143.258	121.857	0.701217	105.036	184.246	212.281	0.690272
SGRAN_0723	CG51_01640	Plasmid maintenance protein CcdB		403.818	341.264	372.541	1.1833	387.806	373.856	380.831	1.03731	257.97	319.527	456.053	0.64963
SGRAN_0724	Sala_3184	Post-segregation antitoxin CcdA	R	487.485	449.549	468.517	1.08439	531.341	492.481	511.911	1.07891	420.605	654.136	305.959	0.804055
SGRAN_0725	ubiB	Probable protein kinase UbiB	R	112.523	221.69	167.106	0.507569	127.076	242.862	184.969	0.523244	57.4639	191.312	103.382	0.222759
SGRAN_0726	ubiE	2-methoxy-6-polyprenyl-1,4-benzoquinol methylase	H	118.096	191.077	154.587	0.618055	162.139	209.325	185.732	0.77458	90.7337	149.3	70.0234	0.408082
SGRAN_0727	mutM	Formamidopyrimidine-DNA glycosylase	L	43.0891	69.3546	56.2219	0.621287	48.3185	75.9781	62.1483	0.635953	27.8424	49.3131	2570.52	0.345
SGRAN_0728	rpsT	30S ribosomal protein S20	J	1157.36	4244.21	2700.78	0.272692	1779.33	4649.54	3214.43	0.382689	1010.83	5113.2	729.388	0.204677
SGRAN_0729	dnaA	Chromosomal replication initiator protein DnaA	L	754.115	367.409	560.762	2.05252	276.231	402.497	339.364	0.686293	194.878	447.946	330.322	0.455827
SGRAN_0730	AI27_09305	Lipoprotein transmembrane		766.436	287.564	527	2.66527	423.777	315.027	369.402	1.34521	625.716	465.765	471.843	1.86995
SGRAN_0731	trpS	Tryptophan--tRNA ligase	J	111.882	259.206	185.544	0.431634	124.288	283.961	204.125	0.437694	116.859	317.97	107.347	0.387439
SGRAN_0732	mviN	Putative lipid II flippase MurJ	R	58.5367	101.987	80.2618	0.573962	52.9269	111.727	82.327	0.473716	26.5129	97.8355	343.438	0.223408
SGRAN_0733	secB	Protein-export protein SecB	U	393.156	543.356	468.256	0.72357	420.119	595.247	507.683	0.705789	284.798	660.364	470.625	0.450443
SGRAN_0734	FG91_03339	Import inner membrane translocase, subunit Tim44	S	710.63	400.907	555.769	1.77256	516.111	439.195	477.653	1.17513	734.301	656.451	439.064	1.57404
SGRAN_0735	mltA	Membrane-bound lytic murein transglycosylase A	M	135.492	141.473	138.483	0.957723	126.698	154.984	140.841	0.817491	78.2567	143.827	64.2178	0.475375
SGRAN_0736	SKP52_00040	Smr protein/MutS2	S	39.6626	30.7006	35.1816	1.29192	23.3422	33.6326	28.4874	0.694035	39.3828	50.179	57.9984	1.10242
SGRAN_0737	dapE	Succinyl-diaminopimelate desuccinylase	E	112.756	115.083	113.919	0.97978	94.8631	126.074	110.469	0.75244	112.946	76.6139	162.834	0.843428
SGRAN_0738	FG95_00542	Cupin	S	135.508	121.58	128.544	1.11456	136.687	133.191	134.939	1.02625	198.692	212.721	206.213	1.40445
SGRAN_0739	gst	Glutathione S-transferase	O	128.707	160.254	144.481	0.803144	170.188	175.558	172.873	0.969412	123.003	213.733	253.968	0.659622
SGRAN_0740	engB	Probable GTP-binding protein EngB	R	325.715	408.23	366.972	0.797871	335.072	447.217	391.144	0.749238	113.39	384.932	269.466	0.238703
SGRAN_0741	yidC	Membrane protein YidC	U	313.974	497.505	405.74	0.631097	368.526	545.018	456.772	0.676172	126.708	425.543	232.658	0.218874
SGRAN_0742	Sala_0005	Putative membrane protein insertion efficiency factor	S	300.868	429.5	365.184	0.700508	300.055	470.518	385.286	0.637712	167.18	338.608	373.252	0.33451
SGRAN_0743	rnpA	Protein C5	J	436.988	541.238	489.113	0.807386	272.614	592.927	432.77	0.459777	181.196	579.324	257.501	0.287705
SGRAN_0744	rpmH	50S ribosomal protein L34		281.501	523.107	402.304	0.538133	520.212	573.064	546.638	0.907773	296.849	333.806	277.377	0.487677
SGRAN_0745	EBMC1_11575	Putative transmembrane protein (PGPGW)		120.629	191.893	156.261	0.628626	116.55	210.219	163.385	0.554422	233.123	257.906	287.091	1.04403
SGRAN_0746	FG95_01462	Hydrolase, alpha/beta fold family protein	S	172.265	217.061	194.663	0.793625	156.172	237.791	196.981	0.656762	770.244	341.058	397.511	3.04953
SGRAN_0747	AI27_11460	ATPase	S	21.2031	24.6132	22.9081	0.861452	17.6494	26.9638	22.3066	0.654559	65.5046	24.7779	38.5249	2.28713
SGRAN_0748	gst2	Glutathione S-transferase	O	12.8927	14.3195	13.6061	0.90036	15.3852	15.6871	15.5361	0.980755	28.665	11.5452	34.5895	1.72032
SGRAN_0749	EBMC1_11590	Uncharacterized protein		26.2514	24.1545	25.203	1.08681	27.0089	26.4613	26.7351	1.02069	79.4609	40.514	69.8498	2.82711
SGRAN_0750	FG91_03323	3-demethylubiquinone-9 3-methyltransferase	S	44.6067	28.1182	36.3624	1.5864	20.9384	30.8035	25.871	0.679741	67.8508	60.2387	53.9614	2.07374
SGRAN_0751	phnB	Glyoxalase/bleomycin resistance protein/dioxygenase	S	19.6136	19.0683	19.3409	1.0286	12.51	20.8894	16.6997	0.598868	51.3057	40.0719	40.4486	2.31228
SGRAN_0752	EBMC1_11605	Glyoxalase/bleomycin resistance protein/dioxygenase	R	28.9461	22.1386	25.5423	1.30749	22.1162	24.2529	23.1846	0.911899	84.2418	29.5915	103.531	3.27013
SGRAN_0753	ybaA	RNA signal recognition particle 4.5S RNA	S	55.8508	35.0819	45.4663	1.59201	41.9987	38.4323	40.2155	1.0928	111.451	122.821	77.5751	2.73016
SGRAN_0754	EBMC1_11615	Glutathione S-transferase-like protein	O	127.213	29.2994	78.2562	4.34183	46.2375	32.0975	39.1675	1.44053	65.2196	43.6993	111.379	1.91296
SGRAN_0755	gloA5	Glyoxalase/bleomycin resistance protein/dioxygenase	R	335.02	46.8928	190.956	7.14438	105.422	51.3712	78.3966	2.05216	133.605	157.538	246.918	2.44852
SGRAN_0756	EBMC1_11630	TetR family transcriptional regulator	K	463.926	165.002	314.464	2.81164	112.205	180.76	146.482	0.62074	385.438	360.231	248.996	2.00748
SGRAN_0757	comM	Mg chelatase-related protein	O	171.933	58.2214	115.077	2.95309	68.2708	63.7816	66.0262	1.07038	91.2389	112.555	455.558	1.34674
SGRAN_0758	AL00_02430	Uncharacterized protein		509.184	262.159	385.672	1.94227	167.92	287.196	227.558	0.584688	1229.88	819.878	1037.67	4.03167
SGRAN_0759	BF95_09535	Cell shape determination protein CcmA	M	541.807	603.559	572.683	0.897687	299.228	661.2	480.214	0.452553	441.257	845.457	320.76	0.628288
SGRAN_0760	EBMC1_15694	Peptidase M23B	M	482.188	314.823	398.505	1.53162	203.926	344.889	274.408	0.59128	192.074	200.262	221.586	0.524312
SGRAN_0761	FG91_03303	Isoprenylcysteine carboxyl methyltransferase		95.0512	194.114	144.583	0.489667	271.171	212.653	241.912	1.27518	198.371	251.097	188.867	0.87823
SGRAN_0762	gshA	Glutamate--cysteine ligase	H	97.2419	163.019	130.13	0.596507	123.602	178.587	151.094	0.692111	100.892	179.363	75.775	0.531873
SGRAN_0763	Deipr_0222	Conserved repeat domain protein		48.9518	47.672	48.3119	1.02685	59.8022	52.2248	56.0135	1.14509	43.6657	50.6581	46.3782	0.787162
SGRAN_0764	rsmE	Ribosomal RNA small subunit methyltransferase E	S	184.528	69.9693	127.249	2.63727	70.7591	76.6515	73.7053	0.923127	75.1264	49.0907	713.898	0.922726
SGRAN_0765	BV96_01930	Flp pilus assembly protein TadG	U	185.487	630.396	407.941	0.294239	562.277	690.599	626.438	0.814187	1060.78	1352.67	890.323	1.4461
SGRAN_0766	EBMC1_11520	TadE-like protein	U	233.843	947.954	590.899	0.246682	825.025	1038.48	931.753	0.794454	1211.1	719.866	905.493	1.09795
SGRAN_0767	BV96_01932	Tight adherence protein TadE		211.693	1087.5	649.596	0.19466	989.995	1191.36	1090.68	0.830979	1223.34	599.887	772.03	0.966731
SGRAN_0768	ubiA	4-hydroxybenzoate octaprenyltransferase	H	215.604	218.333	216.969	0.987501	175.619	239.185	207.402	0.734239	128.534	320.72	162.94	0.505924
SGRAN_0769	smc	Chromosome partition protein Smc	D	115.641	125.293	120.467	0.922965	136.488	137.258	136.873	0.99439	92.7979	197.346	285.931	0.6365
SGRAN_0770	EBMC1_11500	Protein-disulfide isomerase	O	260.994	350.604	305.799	0.744412	362.46	384.087	373.274	0.943692	156.552	479.065	140.041	0.383733
SGRAN_0771	AI27_07285	Protein-disulfide isomerase	O	119.193	152.188	135.69	0.783196	149.124	166.722	157.923	0.894447	93.6031	123.531	82.9998	0.528562
SGRAN_0772	FG95_01446	Uncharacterized protein	S	58.2183	74.4688	66.3435	0.781781	83.0549	81.5807	82.3178	1.01807	36.4766	72.3964	37.4981	0.420947
SGRAN_0773	mutY	A/G-specific adenine glycosylase	L	88.7294	75.0153	81.8723	1.18282	96.418	82.1793	89.2987	1.17326	54.7415	38.5197	78.6947	0.627126
SGRAN_0774	EBMC1_11480	Twin-arginine translocation pathway signal	V	109.981	118.711	114.346	0.92646	111.77	130.048	120.909	0.859452	97.0975	102.648	123.704	0.702917
SGRAN_0775	BCG_3224c	NADH pyrophosphatase	L	142.679	171.745	157.212	0.830761	223.306	188.147	205.726	1.18687	138.556	150.31	148.006	0.69331
SGRAN_0776	A1OC_00129	Membrane-bound lytic murein transglycosylase		186.125	159.456	172.791	1.16725	233.936	174.684	204.31	1.3392	125.467	157.456	158.151	0.676204
SGRAN_0777	FG91_01416	Twin-arginine translocation pathway signal	S	129.415	98.4192	113.917	1.31494	152.02	107.818	129.919	1.40997	127.527	190.835	1005	1.11355
SGRAN_0778	EBMC1_02950	Uncharacterized protein		609.798	352.882	481.34	1.72805	659.884	386.582	523.233	1.70697	2066.52	1882.48	1173.23	5.03266
SGRAN_0779	BV97_04714	Uncharacterized protein	S	362.514	234.287	298.401	1.54731	289.765	256.661	273.213	1.12898	446.083	279.948	539.074	1.63627
SGRAN_0780	SKP52_17105	Uncharacterized protein		700.569	516.222	608.395	1.35711	700.68	565.523	633.101	1.23899	495.936	632.065	377.996	0.825612
SGRAN_0781	coq7	2-nonaprenyl-3-methyl-6-methoxy-1,4-benzoquinol hydroxylase	H	324.439	264.963	294.701	1.22447	298.293	290.267	294.28	1.02765	382.183	260.057	315.079	1.23958
SGRAN_0782	FG91_01598	Disulfide bond formation protein	O	378.513	224.782	301.647	1.68391	268.92	246.249	257.584	1.09207	340.88	247.976	569.753	1.30325
SGRAN_0783	ctpA	Carboxyl-terminal protease	M	638.394	384.286	511.34	1.66125	473.18	420.986	447.083	1.12398	717.718	798.626	391.441	1.60504
SGRAN_0784	SKP52_17085	Peptidase M23B	D	166.325	63.3477	114.836	2.62559	64.4519	69.3975	66.9247	0.928735	37.1398	65.1641	105.105	0.503844
SGRAN_0785	rlmH	Ribosomal RNA large subunit methyltransferase H	S	782.889	170.355	476.622	4.59563	169.691	186.624	178.157	0.909267	180.471	173.071	1093.16	0.910417
SGRAN_0786	rsfS	Ribosomal silencing factor RsfS	S	2363.58	542.467	1453.02	4.35709	730.715	594.274	662.495	1.22959	1528.59	2005.84	848.806	2.42161
SGRAN_0787	nadD	Probable nicotinate-nucleotide adenylyltransferase	H	837.871	250.924	544.398	3.33914	341.484	274.888	308.186	1.24227	1027.99	169.023	537.186	3.52074
SGRAN_0788	WP_011540890.1	Uncharacterized protein	R	118.73	57.0189	87.8744	2.08229	54.2947	62.4643	58.3795	0.869212	93.9161	46.3813	448.516	1.4155
SGRAN_0789	WP_011540891.1	CopG family transcriptional regulator	K	533.076	421.651	477.364	1.26426	411.888	461.92	436.904	0.891687	730.78	803.115	391.897	1.48943
SGRAN_0790	proA	Gamma-glutamyl phosphate reductase	E	47.2997	56.7512	52.0254	0.833457	40.2306	62.1711	51.2009	0.647095	30.1633	53.013	65.6466	0.456763
SGRAN_0791	FG91_01605	Uncharacterized protein		56.8188	122.876	89.8474	0.462408	86.4845	134.611	110.548	0.642477	78.2595	101.13	275.506	0.547342
SGRAN_0792	FG91_01707	Uncharacterized protein	S	185.255	371.435	278.345	0.498755	289.801	406.907	348.354	0.712205	305.989	472.752	171.36	0.707964
SGRAN_0793	paaG	Enoyl-CoA hydratase	I	49.0464	30.6162	39.8313	1.60198	28.6486	33.5401	31.0943	0.85416	50.4029	36.7301	192.509	1.41479
SGRAN_0794	purC	Phosphoribosylaminoimidazole-succinocarboxamide synthase	F	685.004	667.999	676.502	1.02546	656.784	731.794	694.289	0.897498	183.304	334.616	133.671	0.235821
SGRAN_0795	SKP52_17020	Peptidase M16-like protein	R	98.7865	77.1848	87.9856	1.27987	87.7634	84.556	86.1597	1.03793	48.256	84.0385	100.534	0.537288
SGRAN_0796	EBMC1_14655	Uncharacterized protein		35.3778	36.5071	35.9425	0.969066	54.3328	39.9936	47.1632	1.35854	218.272	152.812	1563.88	5.13816
SGRAN_0797	bfr	Bacterioferritin	P	6256.68	1711.58	3984.13	3.6555	1493.86	1875.04	1684.45	0.796708	4163	2909.48	2414.57	2.09025
SGRAN_0798	FG95_01766	BFD (2Fe-2S)-binding domain-containing protein		23.2415	234.027	128.634	0.0993112	418.162	256.377	337.269	1.63104	1770.35	666.138	961.282	6.50099
SGRAN_0799	purS	Phosphoribosylformylglycinamidine synthase subunit PurS	F	277.022	333.175	305.099	0.831461	332.68	364.993	348.837	0.91147	131.269	152.215	210.648	0.338593
SGRAN_0800	purQ	Phosphoribosylformylglycinamidine synthase subunit PurQ	F	216.047	273.259	244.653	0.790631	139.333	299.355	219.344	0.465444	100.146	290.027	197.975	0.314954
SGRAN_0801	FG95_01769	Uncharacterized protein		279.064	331.511	305.288	0.841794	232.62	363.171	297.895	0.640525	199.616	295.804	193.944	0.51747
SGRAN_0802	ACD_18C00126G0016	Conserved hypothetical integral membrane protein	S	129.224	181.714	155.469	0.711139	162.122	199.068	180.595	0.814405	64.7256	188.272	67.1035	0.306109
SGRAN_0804	catD	Beta-ketoadipate enol-lactone hydrolase	R	40.0692	43.9302	41.9997	0.912111	52.1544	48.1256	50.14	1.08371	51.001	69.4815	32.3663	0.997707
SGRAN_0805	TS85_07535	Uncharacterized protein	S	13.9968	16.8962	15.4465	0.828399	17.346	18.5098	17.9279	0.937125	29.3495	13.7317	41.8496	1.49279
SGRAN_0806	NX02_11510	Uncharacterized protein	H	34.58	49.5717	42.0759	0.697575	53.0701	54.3059	53.688	0.977244	60.6634	54.3498	73.2685	1.05167
SGRAN_0807	GXY_14717	Putative exported dipeptidyl peptidase IV	E	38.659	51.5105	45.0847	0.750507	58.6936	56.4298	57.5617	1.04012	62.6293	85.8735	36.6822	1.04489
SGRAN_0808	TS85_07520	Uncharacterized protein	S	26.1077	41.5458	33.8268	0.628408	44.5482	45.5135	45.0309	0.978791	33.3851	10.7351	24.3954	0.690578
SGRAN_0809	TS85_07515	Uncharacterized protein		15.1734	28.1393	21.6563	0.539225	25.5279	30.8266	28.1773	0.828113	21.2819	15.4056	41.0816	0.649958
SGRAN_0810	NX02_11490	Uncharacterized protein	R	31.955	51.2141	41.5846	0.623949	68.6846	56.1051	62.3949	1.22421	43.547	60.8812	27.7728	0.730729
SGRAN_0811	ABAZ39_24170	FAD dependent oxidoreductase	E	23.3137	22.1214	22.7176	1.0539	27.7436	24.234	25.9888	1.14482	17.2332	11.9986	54.1721	0.669484
SGRAN_0812	BV96_01393	Transcriptional regulator, MarR family	K	31.205	101.976	66.5905	0.306003	76.1032	111.715	93.9091	0.681226	49.9315	91.1111	38.4421	0.420788
SGRAN_0813	NX02_11480	Uncharacterized protein	S	13.9012	13.947	13.9241	0.996716	12.412	15.2789	13.8454	0.812362	15.6414	26.9528	20.5668	0.963793
SGRAN_0814	iorB	Indolepyruvate oxidoreductase subunit B	C	11.8427	12.3823	12.1125	0.956422	15.3332	13.5648	14.449	1.13037	46.8446	25.4922	54.4978	3.25122
SGRAN_0815	iorA	Indolepyruvate ferredoxin oxidoreductase	C	15.8702	16.6698	16.27	0.952033	20.7226	18.2618	19.4922	1.13475	86.9928	62.1511	234.009	4.48477
SGRAN_0816	A33O_13823	Cyclase	R	30.4051	103.52	66.9625	0.293712	31.3114	113.407	72.3592	0.276098	478.653	381.026	243.87	3.97358
SGRAN_0817	AQ1_02091	TPR repeat protein	NU	10.1451	7.71095	8.92802	1.31567	5.26805	8.44736	6.8577	0.623633	10.1734	9.08639	20.6047	1.13382
SGRAN_0818	NX02_11475	Uncharacterized protein	Q	10.8955	31.2827	21.0891	0.348292	16.7453	34.2702	25.5078	0.488626	19.993	31.036	64.7305	0.54924
SGRAN_0819	NX02_11455	Uncharacterized protein	K	75.3211	270.362	172.842	0.278594	257.659	296.182	276.921	0.869935	136.819	109.468	77.3587	0.4349
SGRAN_0820	GAU_2815	Xaa-Pro aminopeptidase	E	15.4484	25.5007	20.4746	0.605803	22.2297	27.936	25.0829	0.795737	36.2548	17.8984	41.0292	1.2218
SGRAN_0821	abmE	Endoribonuclease L-PSP	J	16.2462	51.3964	33.8213	0.316096	47.8761	56.3049	52.0905	0.850301	30.7874	45.8036	23.3015	0.514787
SGRAN_0822	AZA_16175	Thioesterase superfamily protein	R	12.497	25.0344	18.7657	0.499193	21.1315	27.4252	24.2783	0.770514	16.9192	15.8157	21.0109	0.580805
SGRAN_0823	acd4	Acyl-CoA dehydrogenase	I	13.9078	29.1855	21.5466	0.476531	27.6935	31.9728	29.8331	0.866158	28.9199	25.1026	27.1062	0.851562
SGRAN_0824	abmC	Enoyl-CoA hydratase	I	11.1512	31.9124	21.5318	0.349432	29.6337	34.9601	32.2969	0.847643	24.8368	25.2925	25.8713	0.668843
SGRAN_0825	A33O_22614	MarR family transcriptional regulator	K	10.5013	32.8734	21.6873	0.319447	30.7458	36.0128	33.3793	0.853746	19.5791	26.9059	21.6705	0.511842
SGRAN_0826	bdhA	3-hydroxyacyl-CoA dehydrogenase	R	7.11444	21.6623	14.3884	0.328425	16.8045	23.731	20.2677	0.708124	16.6471	23.762	25.3033	0.660424
SGRAN_0827	namA	NADPH dehydrogenase	C	19.3679	35.0113	27.1896	0.55319	78.8944	38.355	58.6247	2.05695	37.7284	33.9595	33.2918	0.926078
SGRAN_0828	Anamo_1328	Aspartate aminotransferase	E	16.066	25.4853	20.7756	0.630403	15.002	27.9192	21.4606	0.537336	27.7738	28.8551	24.2359	0.936554
SGRAN_0829	TS85_07540	Uncharacterized protein	S	13.2366	27.8126	20.5246	0.475921	17.6193	30.4687	24.044	0.578275	15.3088	20.698	13.4586	0.47303
SGRAN_0830	AZL_014290	Putative autotransporter YapH	S	12.0496	9.59225	10.8209	1.25618	10.9236	10.5083	10.7159	1.03952	23.5243	11.6084	79.1667	2.10757
SGRAN_0831	WP_040308620.1	Uncharacterized protein	K	58.0251	108.757	83.3911	0.53353	144.716	119.144	131.93	1.21463	140.56	134.809	169.941	1.11069
SGRAN_0832	A544_2338	Peroxiredoxin	O	98.6887	157.169	127.929	0.627915	158.434	172.179	165.306	0.92017	209.329	199.322	235.803	1.14459
SGRAN_0833	hemB	Delta-aminolevulinic acid dehydratase	H	108.675	174.965	141.82	0.621124	131.092	191.674	161.383	0.683932	117.479	262.277	95.2609	0.577029
SGRAN_0834	BCCGELA001_26674	Uncharacterized protein	E	73.5015	135.148	104.325	0.543859	97.4593	148.055	122.757	0.658264	34.5765	73.0428	180.231	0.219867
SGRAN_0835	yrdA	Carbonic anhydrase	R	125.635	211.492	168.564	0.594041	195.586	231.69	213.638	0.844171	125.586	325.885	298.542	0.510309
SGRAN_0836	ispZ	Probable intracellular septation protein A	D	163.413	425.123	294.268	0.38439	292.452	465.723	379.087	0.627953	98.3699	471.498	118.964	0.198854
SGRAN_0837	ftsY	SRP receptor	U	91.1446	179.148	135.146	0.508767	113.396	196.257	154.827	0.577793	62.658	139.558	70.4597	0.300576
SGRAN_0838	mtaB	MiaB-like tRNA modifying enzyme	J	81.4197	125.687	103.553	0.647797	67.2472	137.69	102.469	0.488396	39.5532	78.2615	86.9251	0.270446
SGRAN_0839	dapF	Diaminopimelate epimerase	E	103.592	181.26	142.426	0.571511	103.421	198.57	150.995	0.520829	79.622	134.297	207.307	0.377502
SGRAN_0840	EBMC1_07540	Diguanylate cyclase/phosphodiesterase	T	37.6794	215.789	126.734	0.174612	225.011	236.397	230.704	0.951835	172.838	334.992	337.932	0.688332
SGRAN_0841	ffh	Signal recognition particle protein	U	301.355	381.873	341.614	0.78915	307.152	418.343	362.748	0.734211	134.276	503.026	368.486	0.30218
SGRAN_0842	rpsP	30S ribosomal protein S16	J	805.969	528.256	667.112	1.52572	542.993	578.705	560.849	0.93829	260.671	602.695	193.231	0.424068
SGRAN_0843	rimM	Ribosome maturation factor RimM	J	214.042	136.849	175.445	1.56407	142.162	149.919	146.041	0.948259	52.7914	125.792	456.726	0.331519
SGRAN_0844	BF95_16995	Uncharacterized protein		686.178	456.244	571.211	1.50397	457.074	499.816	478.445	0.914485	577.177	860.66	476.894	1.08718
SGRAN_0845	vapC2	Ribonuclease VapC	R	524.346	277.66	401.003	1.88845	306.742	304.176	305.459	1.00844	281.793	376.612	177.282	0.872178
SGRAN_0846	gcvA	LysR family transcriptional regulator	K	52.8294	53.4117	53.1206	0.989098	61.5868	58.5126	60.0497	1.05254	44.2019	72.7703	134.665	0.711201
SGRAN_0847	trmD	tRNA (guanine-N(1)-)-methyltransferase	J	671.359	1290.08	980.719	0.520401	792.085	1413.29	1102.69	0.560455	376.33	225.128	1445.3	0.250691
SGRAN_0848	rplS	50S ribosomal protein L19	J	874.494	2019.3	1446.9	0.433068	1051.26	2212.15	1631.7	0.475221	953.452	2514.26	703.961	0.405774
SGRAN_0849	asd	ASA dehydrogenase	E	712.385	558.09	635.237	1.27647	683.397	611.388	647.393	1.11778	389.914	454.469	206.566	0.600415
SGRAN_0850	FG91_03164	ABC transporter	R	202.545	136.782	169.663	1.48079	184.348	149.845	167.096	1.23026	96.914	23.2181	71.2481	0.608898
SGRAN_0851	corA	Magnesium transporter	P	64.7826	58.7709	61.7767	1.10229	88.9472	64.3837	76.6654	1.38152	64.4542	45.5822	402.199	0.942488
SGRAN_0852	FG91_03166	BlaI family transcriptional regulator	K	483.07	713.07	598.07	0.677451	274.628	781.17	527.899	0.35156	613.133	739.943	365.774	0.738941
SGRAN_0853	EBMC1_07840	Regulatory protein BlaR1	KT	136.94	47.3913	92.1656	2.88956	117.356	51.9173	84.6367	2.26044	134.652	118.414	76.2575	2.44175
SGRAN_0854	EBMC1_07835	Putative secreted protein		38.9981	16.8366	27.9173	2.31627	40.557	18.4445	29.5008	2.19887	30.4157	17.863	23.0577	1.5525
SGRAN_0855	EBMC1_07830	TonB-dependent receptor	P	47.8783	28.5325	38.2054	1.67803	63.5513	31.2574	47.4044	2.03316	35.3939	15.6997	126.703	1.06605
SGRAN_0856	folH2	Peptidase M28	R	181.492	147.823	164.657	1.22777	163.71	161.94	162.825	1.01093	109.975	218.012	102.118	0.639352
SGRAN_0857	pip	Proline iminopeptidase	R	128.202	92.9607	110.581	1.3791	97.1213	101.839	99.4802	0.953675	141.831	94.2619	123.516	1.31117
SGRAN_0858	FG95_00435	Peptidase S9, prolyl oligopeptidase active site region	E	171.577	129.379	150.478	1.32616	117.025	141.735	129.38	0.825661	122.922	105.201	233.906	0.816492
SGRAN_0859	FG95_01804	ISSpo8, transposase	L	320.962	260.527	290.745	1.23197	239.668	285.408	262.538	0.839738	437.036	344.891	255.565	1.44162
SGRAN_0860	MPL3365_120172	Uncharacterized protein		958.934	573.201	766.067	1.67295	768.686	627.943	698.314	1.22413	1345.36	74.0936	695.158	2.01706
SGRAN_0861	FG91_01226	Uncharacterized protein		62.1685	37.1081	49.6383	1.67534	42.6792	40.6519	41.6655	1.04987	51.2233	44.9564	30.5477	1.18628
SGRAN_0862	FG91_01227	Terminase-like family protein	S	20.13	8.4887	14.3093	2.37139	8.68204	9.29939	8.99072	0.933614	14.4041	9.87218	9.24349	1.45825
SGRAN_0863	gp34	Portal protein	S	5.69823	2.68078	4.1895	2.12559	1.6741	2.9368	2.30545	0.570042	7.30891	4.08288	3.9777	2.34303
SGRAN_0864	FG91_01229	Uncharacterized protein		1.00525	0.613077	0.809163	1.63968	0	0.671627	0.335813	0	1.75942	0.6465	1.08975	2.46628
SGRAN_0865	EBMC1_07775	Peptidase U35, phage prohead HK97	R	0.262506	0.318103	0.290305	0.825223	0.277987	0.348483	0.313235	0.797706	3.04098	0.420073	3.9462	8.21547
SGRAN_0866	SKP52_02930	Phage major capsid protein, HK97	R	8.70063	4.60595	6.65329	1.889	5.36601	5.04582	5.20592	1.06346	13.1947	4.85142	14.6371	2.46189
SGRAN_0867	BV98_000592	Peptidase S74		9.10064	5.67055	7.3856	1.6049	7.92654	6.21209	7.06931	1.27599	16.7917	16.0795	10.2377	2.54482
SGRAN_0868	FG95_01808	Uncharacterized protein		0	0	0	#DIV/0!	0	0	0	#DIV/0!	7.71244	3.68375	4.52879	#DIV/0!
SGRAN_0869	C100_03845	Uncharacterized protein		7.8593	1.47652	4.66791	5.32285	1.89657	1.61753	1.75705	1.17251	3.67628	1.34515	3.0808	2.13972
SGRAN_0870	EBMC1_07755	Uncharacterized protein		9.82047	4.11787	6.96917	2.38484	4.46846	4.51113	4.48979	0.990541	6.63856	2.48533	32.5539	1.38544
SGRAN_0871	EBMC1_07750	Uncharacterized protein		35.7055	30.0033	32.8544	1.19005	31.9385	32.8687	32.4036	0.9717	108.159	58.4693	299.228	3.09799
SGRAN_0872	EBMC1_07745	Uncharacterized protein		194.405	256.593	225.499	0.75764	342.88	281.098	311.989	1.21979	879.563	490.298	446.077	2.94585
SGRAN_0873	EBMC1_07740	TP901-1 family phage major tail protein	S	14.2029	8.24577	11.2243	1.72245	9.79056	9.03326	9.41191	1.08383	25.2249	12.5912	13.8335	2.62897
SGRAN_0874	EBMC1_07735	Uncharacterized protein		5.81217	0.885926	3.34905	6.56056	1.52558	0.970533	1.24806	1.5719	7.21538	2.44214	7.08563	6.99924
SGRAN_0875	EBMC1_07730	Uncharacterized protein		10.5709	1.8453	6.2081	5.72855	3.14419	2.02153	2.58286	1.55535	13.6291	6.95587	6.9531	6.34726
SGRAN_0876	BV96_04568	Tail tape measure protein		0.744837	0.224913	0.484875	3.31167	0	0.246393	0.123197	0	0.500628	0.277093	5.58896	1.91288
SGRAN_0877	FG91_01242	Uncharacterized protein	S	14.2763	4.88152	9.57891	2.92456	6.60159	5.34771	5.97465	1.23447	18.501	10.6773	11.1337	3.25707
SGRAN_0878	SKP52_02990	Phage protein	S	7.42365	3.33453	5.37909	2.2263	3.07002	3.65299	3.36151	0.840413	10.0853	3.76648	5.70174	2.59921
SGRAN_0879	EBMC1_07710	Uncharacterized protein		4.94077	1.156	3.04838	4.27402	2.80408	1.2664	2.03524	2.21421	4.02815	1.31818	5.05144	2.99457
SGRAN_0880	AL00_14510	Protein transfer agent (GTA)		7.74297	4.29543	6.0192	1.80261	5.53142	4.70565	5.11853	1.17548	11.8806	6.07473	30.8966	2.37695
SGRAN_0881	BF95_01125	Uncharacterized protein		43.3929	33.4398	38.4163	1.29764	44.8076	36.6333	40.7204	1.22314	87.5644	49.9126	8617.63	2.25036
SGRAN_0882	Sala_1988	OmpA/MotB	M	24358.1	13440.9	18899.5	1.81224	19897.9	14724.5	17311.2	1.35135	22616	17147.7	11336	1.44602
SGRAN_0883	Sala_1986	Uncharacterized protein	S	179.269	71.4107	125.34	2.51039	96.6703	78.2305	87.4504	1.23571	49.1941	56.0413	113.592	0.592021
SGRAN_0884	ndvA	Beta-(1-->2)glucan export ATP-binding/permease protein NdvA	V	159.86	172.998	166.429	0.924057	123.718	189.52	156.619	0.652797	42.444	177.989	267.233	0.210844
SGRAN_0885	phaZ	Polyhydroxyalkanoate depolymerase, intracellular	I	700.956	506.674	603.815	1.38345	825.466	555.062	690.264	1.48716	298.126	492.023	207.713	0.50566
SGRAN_0886	AEYBE204_11975	Membrane protein	S	277.641	197.527	237.584	1.40559	223.469	216.391	219.93	1.03271	79.886	117.3	75.9314	0.347562
SGRAN_0887	ycjG	Mandelate racemase	MR	118.08	34.8603	76.4702	3.38723	40.2076	38.1895	39.1985	1.05284	119.836	71.9769	116.94	2.95423
SGRAN_0888	FG95_02247	General stress protein	R	136.863	40.292	88.5775	3.39678	24.0284	44.1399	34.0842	0.544369	637.873	114.044	327.058	13.6051
SGRAN_0889	EBMC1_04399	Glyoxalase/bleomycin resistance protein/dioxygenase	E	22.4489	7.48642	14.9677	2.99862	10.0229	8.20139	9.11214	1.2221	21.327	16.2429	28.4053	2.44818
SGRAN_0890	soxR	HTH-type transcriptional activator SoxR-like protein	K	33.6816	46.7891	40.2353	0.71986	45.1371	51.2576	48.1974	0.880593	27.617	35.4835	205.099	0.507246
SGRAN_0891	CC_2132	Antibiotic biosynthesis monooxygenase	S	226.009	405.198	315.603	0.557774	386.67	443.895	415.283	0.871084	120.392	382.58	124.665	0.255339
SGRAN_0892	EBMC1_00415	Carboxymuconolactone decarboxylase	S	172.616	344.533	258.575	0.501014	240.755	377.436	309.096	0.63787	130.772	128.938	498.455	0.326191
SGRAN_0893	pcaF	Acetyl-CoA acetyltransferase	I	339.029	755.089	547.059	0.448992	661.033	827.201	744.117	0.79912	271.311	866.138	347.264	0.308785
SGRAN_0894	nodN	Nodulation protein N	I	192.508	430.137	311.322	0.44755	461.51	471.216	466.363	0.979402	205.796	423.216	196.994	0.411166
SGRAN_0895	Sala_2160	MscS Mechanosensitive ion channel	M	77.0807	84.4574	80.769	0.912658	118.302	92.5233	105.413	1.27862	145.925	188.192	84.6098	1.48484
SGRAN_0896	FG95_02239	DNA topoisomerase	L	20.017	13.2529	16.6349	1.51039	22.8175	14.5185	18.668	1.57162	47.7312	23.2945	116.595	3.09515
SGRAN_0897	AI27_05695	Polymerase	M	43.2784	115.436	79.3572	0.374913	120.737	126.46	123.599	0.954745	114.802	185.458	120.981	0.854665
SGRAN_0898	EBMC1_00380	Putative membrane protein		64.5919	118.93	91.761	0.543109	175.383	130.288	152.836	1.34612	158.421	127.16	120.919	1.14474
SGRAN_0899	kanF	Glycosyl transferase, group 1	M	25.8866	88.1073	56.9969	0.293808	104.906	96.5217	100.714	1.08686	47.5286	83.417	124.697	0.463585
SGRAN_0900	EBMC1_00370	Uncharacterized protein		40.8743	101.091	70.9826	0.404332	145.949	110.745	128.347	1.31788	160.74	201.865	145.928	1.36648
SGRAN_0901	EBMC1_03859	Uncharacterized protein		51.0112	113.881	82.4461	0.447934	131.444	124.756	128.1	1.05361	101.52	131.115	53.014	0.766108
SGRAN_0902	EBMC1_03854	Uncharacterized protein		8.37149	7.67103	8.02126	1.09131	9.45677	8.40363	8.9302	1.12532	12.0409	4.50806	17.051	1.34894
SGRAN_0903	EBMC1_03849	Putative phage repressor	K	60.4074	27.0903	43.7489	2.22985	21.7983	29.6775	25.7379	0.734506	45.41	22.061	358.565	1.44054
SGRAN_0904	FG91_03652	Putative lipoprotein		521.493	351.213	436.353	1.48483	435.766	384.754	410.26	1.13258	405.871	671.721	586.1	0.993127
SGRAN_0905	aqpZ	Aquaporin Z	G	280.317	164.449	222.383	1.70458	233.711	180.154	206.933	1.29728	942.956	766.329	638.272	4.92773
SGRAN_0906	galU	Alpha-D-glucosyl-1-phosphate uridylyltransferase	M	294.841	344.657	319.749	0.855462	313.732	377.573	345.653	0.830917	297.865	333.587	322.94	0.742711
SGRAN_0907	BW37_04643	Cell envelope biogenesis protein OmpA	M	202.784	262.89	232.837	0.771364	254.428	287.996	271.212	0.883443	160.564	348.015	138.731	0.524882
SGRAN_0908	yfiN	DeoR faimly transcriptional regulator	T	95.4906	104.188	99.8393	0.916522	63.3645	114.138	88.7512	0.555157	51.1317	116.897	96.1264	0.421757
SGRAN_0909	EBMC1_04359	Uncharacterized protein		210.839	160.718	185.779	1.31186	150.864	176.067	163.466	0.856856	114.829	141.121	91.8513	0.61401
SGRAN_0910	msrA	Peptide methionine sulfoxide reductase MsrA	O	214.138	132.035	173.087	1.62183	212.936	144.645	178.791	1.47213	124.27	68.8736	78.1655	0.808844
SGRAN_0911	BW41_00314	Peptidase M48, Ste24p	R	43.8917	21.486	32.6889	2.0428	31.0744	23.538	27.3062	1.32018	50.4108	32.061	96.6434	2.01629
SGRAN_0912	ctaA	Heme A synthase	O	157.206	208.375	182.791	0.754438	157.029	228.275	192.652	0.687894	97.0861	142.876	93.1922	0.400405
SGRAN_0913	EBMC1_04339	Uncharacterized protein		112.336	95.4438	103.89	1.17699	83.4802	104.559	94.0196	0.798403	61.7946	89.2983	541.417	0.556402
SGRAN_0914	rplM	50S ribosomal protein L13	J	684.005	1053.11	868.557	0.64951	627.985	1153.68	890.832	0.544332	223.997	1021.04	1064.31	0.182792
SGRAN_0915	rpsI	30S ribosomal protein S9	J	722.075	1410.79	1066.43	0.511823	581.992	1545.52	1063.76	0.376567	360.583	1904.62	192.428	0.219649
SGRAN_0916	BV95_02275	Aminoglycoside phosphotransferase	R	47.9242	21.3733	34.6487	2.24225	16.0337	23.4145	19.7241	0.684777	60.9014	24.2722	50.5423	2.44874
SGRAN_0917	EBMC1_04309	Uncharacterized protein		29.2532	9.44232	19.3478	3.09809	16.9352	10.3441	13.6396	1.63718	75.8753	40.1831	73.828	6.90573
SGRAN_0918	EBMC1_04304	Metallophosphoesterase	R	29.9949	8.10805	19.0515	3.6994	8.56329	8.88238	8.72283	0.964076	114.226	71.7807	77.1623	12.107
SGRAN_0919	EBMC1_04299	Sphingosine kinase	IR	29.0481	3.00796	16.028	9.65708	4.08525	3.29523	3.69024	1.23975	78.0846	40.0986	70.4827	22.309
SGRAN_0920	EBMC1_04294	Alpha/beta hydrolase fold-3 protein	I	53.2172	87.0092	70.1132	0.611627	71.6926	95.3187	83.5057	0.752136	39.9252	62.8808	82.1741	0.394339
SGRAN_0921	AI27_15695	4-diphosphocytidyl-2C-methyl-D-erythritol synthase	H	96.1579	132.396	114.277	0.72629	126.384	145.04	135.712	0.871373	89.0426	124.423	150.175	0.577977
SGRAN_0922	FG91_03633	Nucleotidyl transferase	M	156.909	326.977	241.943	0.479878	224.658	358.203	291.43	0.627181	108.55	211.307	93.8642	0.285299
SGRAN_0923	Sala_2239	Histidine triad (HIT) protein	FGR	93.2947	262.471	177.883	0.355448	164.508	287.537	226.022	0.572128	58.1211	79.1784	159.703	0.190301
SGRAN_0924	AI27_08560	Phosphatidylglycerophosphate synthase	I	70.0583	276.905	173.482	0.253005	145.686	303.35	224.518	0.480257	47.655	261.284	106.263	0.147899
SGRAN_0925	BV98_000255	Putative glycosyltransferase	M	66.6383	162.354	114.496	0.410451	115.319	177.859	146.589	0.648373	83.901	164.87	88.3042	0.444111
SGRAN_0926	AI27_09015	Haloacid dehalogenase	E	36.7609	81.8722	59.3166	0.449003	35.0819	89.6911	62.3865	0.391141	30.4204	92.7075	39.4049	0.319312
SGRAN_0927	FG91_03628	Polysaccharide biosynthesis protein	R	39.5084	50.8747	45.1915	0.776582	29.697	55.7333	42.7152	0.532841	34.4565	48.3894	49.4617	0.582044
SGRAN_0928	sdhB	Succinate dehydrogenase iron-sulfur subunit	C	367.751	887.762	627.756	0.414245	677.864	972.544	825.204	0.697001	272.756	64.467	297.049	0.264037
SGRAN_0929	FG95_02204	Thioesterase superfamily protein	Q	261.599	688.051	474.825	0.380203	228.352	753.761	491.056	0.30295	110.802	321.342	179.596	0.138393
SGRAN_0930	EBMC1_04249	AFG1-like ATPase	R	97.1678	280.061	188.614	0.346952	115.148	306.807	210.978	0.375311	45.6471	248.391	91.998	0.140071
SGRAN_0931	BF95_00635	Polysaccharide deacetylase	G	33.2463	169.551	101.399	0.196084	155.622	185.743	170.683	0.837835	75.0292	138.349	173.767	0.380293
SGRAN_0932	mdh	Malate dehydrogenase	C	899.57	705.758	802.664	1.27462	331.242	773.159	552.201	0.428427	265.065	272.504	833.473	0.322763
SGRAN_0933	sucD	Succinyl-CoA ligase [ADP-forming] subunit alpha	C	1388.69	1145.46	1267.08	1.21234	499.371	1254.85	877.111	0.397953	390.793	1401.88	597.914	0.293194
SGRAN_0934	A11S_786	Excinuclease ABC subunit C	L	2011.99	1600.39	1806.19	1.25719	1046.14	1753.24	1399.69	0.59669	620.214	805.036	567.381	0.333044
SGRAN_0935	sucA	2-oxoglutarate dehydrogenase E1 component	C	631.113	590.263	610.688	1.06921	360.361	646.634	503.498	0.557287	168.034	514.548	333.026	0.244647
SGRAN_0936	sucB	2-oxoglutarate dehydrogenase complex component E2	C	702.049	564.186	633.118	1.24436	392.118	618.067	505.092	0.634426	223.124	498.018	581.422	0.339868
SGRAN_0937	lpd	Dihydrolipoamide dehydrogenase	C	975.319	843.468	909.393	1.15632	591.874	924.02	757.947	0.640542	252.8	939.719	167.218	0.25757
SGRAN_0938	cpsA2	Amidohydrolase	R	310.728	248.809	279.769	1.24886	191.635	272.57	232.102	0.703067	138.201	81.6365	150.807	0.477345
SGRAN_0939	ABAC402_02420	YghA protein	S	143.688	131.574	137.631	1.09207	89.9351	144.14	117.038	0.623943	111.943	163.413	172.72	0.731161
SGRAN_0940	EBMC1_04194	Alpha/beta hydrolase fold-3 protein	R	136.132	132.988	134.56	1.02364	164.142	145.689	154.916	1.12666	173.97	233.498	154.171	1.12421
SGRAN_0941	sppA	Protease IV	OU	226.411	165.472	195.942	1.36827	214.541	181.275	197.908	1.18351	231.988	134.372	139.328	1.20484
SGRAN_0942	L485_24200	Epimerase	MG	35.6315	63.1398	49.3856	0.564327	40.8383	69.1698	55.004	0.590407	25.7225	46.6678	50.1764	0.350104
SGRAN_0943	proB	Glutamate 5-kinase	E	64.5799	72.6789	68.6294	0.888565	52.4257	79.6198	66.0228	0.658451	34.5309	74.6303	83.807	0.408307
SGRAN_0944	obg	GTPase Obg	R	151.023	260.307	205.665	0.580173	163.922	285.167	224.544	0.574828	105.36	133.083	186.667	0.347838
SGRAN_0945	FG95_02260	Transcriptional regulator, TetR family		162	308.645	235.322	0.524875	273.626	338.121	305.873	0.809255	148.109	267.974	131.741	0.412392
SGRAN_0946	Sala_2084	FF domain protein	R	132.581	95.2033	113.892	1.39261	62.2365	104.295	83.2657	0.596735	109.992	115.373	118.339	0.992878
SGRAN_0947	SKP52_03425	N-acetyltransferase GCN5	J	89.9391	147.093	118.516	0.611444	112.359	161.141	136.75	0.697271	77.2636	126.686	361.672	0.451409
SGRAN_0948	FG95_02264	NfeD family protein	OU	184.822	380.012	282.417	0.486358	503.376	416.304	459.84	1.20915	411.099	646.081	451.378	0.929686
SGRAN_0949	qmcA	Protein QmcA	O	269.868	400.271	335.07	0.674213	851.629	438.498	645.063	1.94215	493.123	491.657	297.44	1.05874
SGRAN_0950	mcl2	(3S)-malyl-CoA thioesterase	G	64.9254	86.4591	75.6923	0.750938	92.0013	94.7161	93.3587	0.971338	64.2183	101.757	84.8612	0.638315
SGRAN_0951	FG91_01986	Peptidase M28	R	73.9919	88.8991	81.4455	0.832313	53.8487	97.3891	75.6189	0.552923	35.6673	105.504	255.644	0.344795
SGRAN_0952	aroG	3-deoxy-D-arabino-heptulosonate 7-phosphate synthase	E	906.925	569.118	738.022	1.59356	759.902	623.47	691.686	1.21883	712.657	475.621	565.81	1.07613
SGRAN_0953	EBMC1_03455	Cyclic nucleotide-binding protein	T	373.792	251.32	312.556	1.48731	251.095	275.321	263.208	0.912008	594.299	418.963	493.38	2.03219
SGRAN_0954	JW2455	Protein YffB	P	211.727	345.306	278.517	0.613158	382.008	378.283	380.145	1.00985	395.547	392.462	332.23	0.984423
SGRAN_0955	Astex_2393	ECF subfamily RNA polymerase sigma-24 factor	K	274.26	190.647	232.453	1.43857	261.361	208.854	235.108	1.25141	165.956	268.913	100.898	0.748082
SGRAN_0956	ABAC460_06945	Anti-FecI sigma factor FecR	PT	47.6091	57.6016	52.6054	0.826524	57.0271	63.1026	60.0648	0.90372	61.0413	35.8403	63.8003	0.910703
SGRAN_0957	AZ78_02175	TonB-dependent receptor	P	77.648	116.476	97.062	0.666644	159.484	127.599	143.542	1.24988	178.333	66.5593	198.76	1.31578
SGRAN_0958	glpQ	Glycerophosphoryl diester phosphodiesterase	C	181.861	106.921	144.391	1.70089	151.302	117.133	134.218	1.29171	256.499	219.186	188.957	2.06162
SGRAN_0959	mocA	Aldo/keto reductase	C	145.891	89.0426	117.467	1.63844	78.4128	97.5464	87.9796	0.803851	137.566	121.415	756.513	1.3277
SGRAN_0960	panB	3-methyl-2-oxobutanoate hydroxymethyltransferase	H	1210.39	853.707	1032.05	1.4178	1481.87	935.237	1208.55	1.58449	587.741	1375.46	551.335	0.591649
SGRAN_0961	AI27_11560	Uncharacterized protein	S	757.045	576.624	666.834	1.31289	724.211	631.693	677.952	1.14646	152.482	514.93	390.153	0.227255
SGRAN_0962	SKP52_03495	Pyrrolo-quinoline quinone	S	627.303	736.962	682.132	0.851201	709.562	807.343	758.452	0.878885	188.405	627.824	292.238	0.219702
SGRAN_0963	engA	GTP-binding protein EngA	R	483.655	470.099	476.877	1.02884	503.498	514.994	509.246	0.977677	175.955	396.07	158.138	0.321662
SGRAN_0964	AI27_11575	Putative redox protein	O	161.349	204.253	182.801	0.789947	310.165	223.76	266.962	1.38615	60.2706	140.321	295.583	0.253585
SGRAN_0965	AI27_11580	Hpt domain-containing protein		195.353	275.632	235.493	0.708746	359.673	301.956	330.815	1.19114	791.676	530.896	468.606	2.46834
SGRAN_0966	AI27_18290	Uncharacterized protein	S	93.3049	88.4746	90.8897	1.0546	91.6206	96.9241	94.2723	0.945282	180.765	145.536	318.713	1.75584
SGRAN_0967	EBMC1_03385	Uncharacterized protein	H	241.141	176.945	209.043	1.3628	140.507	193.843	167.175	0.724849	513.73	456.662	385.733	2.49508
SGRAN_0968	FG95_02281	Uncharacterized protein	S	169.206	309.402	239.304	0.546881	185.85	338.95	262.4	0.548311	102.328	257.736	203.254	0.284223
SGRAN_0969	purL	Phosphoribosylformylglycinamidine synthase subunit PurL	F	158.036	368.295	263.166	0.429102	186.235	403.468	294.851	0.461586	91.1252	304.18	140.646	0.212633
SGRAN_0970	EBMC1_03360	Membrane protein, putative		105.498	104.726	105.112	1.00737	180.705	114.728	147.716	1.57507	266.435	190.167	713.522	2.18637
SGRAN_0971	xseB	Exodeoxyribonuclease 7 small subunit	L	342.992	607.521	475.256	0.564576	731.908	665.54	698.724	1.09972	651.775	1160.61	415.409	0.921985
SGRAN_0972	ispA	Geranyltranstransferase	H	189.033	230.543	209.788	0.819947	242.478	252.561	247.519	0.960077	101.727	179.044	94.9343	0.379202
SGRAN_0973	coaD	Phosphopantetheine adenylyltransferase	H	170.203	346.005	258.104	0.491909	329.689	379.049	354.369	0.869779	129.453	88.1416	264.009	0.321527
SGRAN_0974	ppiB	Peptidyl-prolyl cis-trans isomerase	O	163.797	305.289	234.543	0.536531	309.867	334.444	322.156	0.926514	138.205	398.564	107.811	0.389046
SGRAN_0975	queA	S-adenosylmethionine:tRNA ribosyltransferase-isomerase	J	80.8773	162.516	121.697	0.497657	102.84	178.036	140.438	0.577636	33.0024	77.4163	66.9302	0.174517
SGRAN_0976	FG95_00185	TonB-dependent receptor precursor	P	83.9316	84.0925	84.0121	0.998087	74.6075	92.1234	83.3655	0.809865	78.5073	100.858	57.1471	0.802307
SGRAN_0977	atsA	Aryl-sulfate sulphohydrolase	P	24.3235	29.9284	27.1259	0.812723	21.1122	32.7866	26.9494	0.643928	51.8612	35.7869	160.451	1.48918
SGRAN_0978	EBMC1_03320	PAS/PAC sensor-containing diguanylate cyclase/phosphodiesterase	T	43.8493	340.377	192.113	0.128826	290.342	372.883	331.612	0.778641	326.308	269.041	221.967	0.823864
SGRAN_0979	tgt	Queuine tRNA-ribosyltransferase	J	57.5483	165.117	111.333	0.34853	126.181	180.886	153.534	0.697572	71.378	117.626	69.8392	0.371499
SGRAN_0980	AEYBE204_11575	TonB-dependent receptor	P	50.2886	80.9988	65.6437	0.620856	48.4391	88.7343	68.5867	0.545889	72.948	68.3005	96.288	0.773967
SGRAN_0981	G410_RS0111350	peptidase S11	M	43.0962	49.3825	46.2394	0.872702	32.505	54.0986	43.3018	0.600847	105.293	119.628	66.5876	1.83237
SGRAN_0982	Acid345_3836	D-aminoacylase	Q	20.2573	32.1424	26.1999	0.630236	17.7267	35.2121	26.4694	0.503426	30.8699	27.8821	24.1418	0.825361
SGRAN_0983	AZC_1915	Extracellular serine protease	S	28.587	38.4143	33.5007	0.744176	24.0307	42.0829	33.0568	0.571032	29.5202	17.4137	24.8057	0.660412
SGRAN_0984	yjgF	Endoribonuclease L-PSP	J	16.7907	22.1893	19.49	0.756703	16.3841	24.3085	20.3463	0.674007	8.30071	20.0912	65.4624	0.321482
SGRAN_0985	EBMC1_17472	LysR family transcriptional regulator	K	106.424	64.9721	85.698	1.638	81.7872	71.177	76.4821	1.14907	80.6794	122.624	44.335	1.06714
SGRAN_0986	dadA2	D-amino acid dehydrogenase 2	E	16.3328	10.7216	13.5272	1.52335	10.8289	11.7455	11.2872	0.921962	10.4699	7.99062	16.8884	0.83921
SGRAN_0987	gltT	Sodium:dicarboxylate symporter	C	21.8398	24.6466	23.2432	0.886118	25.4222	27.0004	26.2113	0.941549	19.1299	23.3069	11.2884	0.667026
SGRAN_0988	ggt	Gamma-glutamyltranspeptidase large chain	E	17.0057	22.168	19.5868	0.767128	27.6289	24.2851	25.957	1.13769	14.2107	3.44685	17.8996	0.550903
SGRAN_0989	ggt2	Gamma-glutamyltransferase	E	17.6273	18.5101	18.0687	0.952307	24.7477	20.2778	22.5127	1.22043	20.9695	21.5885	24.4691	0.973569
SGRAN_0990	EBMC1_17437	Uncharacterized protein	M	22.986	19.1063	21.0462	1.20306	23.9287	20.9309	22.4298	1.14322	28.5322	27.9688	48.4445	1.28336
SGRAN_0991	Isop_0185	Peptidase S11 D-alanyl-D-alanine carboxypeptidase 1	M	71.3507	51.8081	61.5794	1.37721	61.7419	56.7559	59.2489	1.08785	61.6828	68.3569	1503.87	1.02318
SGRAN_0992	FG91_01946	Uncharacterized protein		1065.77	1904.39	1485.08	0.559639	2545.56	2086.26	2315.91	1.22015	4042.66	2946.06	2172.67	1.82431
SGRAN_0993	phyR	Two-component response regulator	T	562.853	191.464	377.159	2.93973	316.686	209.749	263.217	1.50983	1121.09	302.671	571.076	5.032
SGRAN_0994	glnE	Glutamate-ammonia-ligase adenylyltransferase	OT	55.7075	33.7999	44.7537	1.64816	35.0789	37.0279	36.0534	0.947364	42.7537	21.0621	55.0516	1.08704
SGRAN_0995	bcp	Bacterioferritin comigratory protein	O	120.007	119.612	119.809	1.0033	143.839	131.035	137.437	1.09771	73.8128	67.3494	108.588	0.530329
SGRAN_0996	ABAZ39_05165	Rhamnosyltransferase	S	122.049	76.7687	99.4089	1.58983	68.4125	84.1002	76.2563	0.813464	216.781	143.363	955.461	2.42675
SGRAN_0997	Sala_2182	Peptidase M23B	M	381.721	908.93	645.325	0.419967	608.484	995.734	802.109	0.611091	813.526	1694.14	671.442	0.769183
SGRAN_0998	erpA	Iron-sulfur cluster insertion protein ErpA	S	268.303	367.508	317.905	0.73006	348.08	402.606	375.343	0.864567	356.14	529.359	278.788	0.832801
SGRAN_0999	xthA2	Exodeoxyribonuclease III	L	288.465	307.123	297.794	0.939249	292.264	336.454	314.359	0.86866	114.619	201.436	147.939	0.320724
SGRAN_1000	ACIDI_62c00380	Putative S-adenosyl-L-methionine (SAM)-dependent methyltransferase	H	291.849	170.195	231.022	1.71479	161.53	186.448	173.989	0.866354	138.997	181.259	138.694	0.701856
SGRAN_1001	yghO	Uncharacterized protein		413.137	170.079	291.608	2.42909	277.195	186.322	231.758	1.48772	99.4531	138.39	153.037	0.502522
SGRAN_1002	SKP52_03675	Fatty acid desaturase	I	1399.05	171.295	785.173	8.16749	486.493	187.653	337.073	2.59251	192.882	206.621	266.752	0.96769
SGRAN_1003	EBMC1_06885	Permease YjgP/YjgQ	R	348.15	274.85	311.5	1.26669	231.528	301.099	266.313	0.768943	118.426	340.623	183.723	0.370287
SGRAN_1004	Sala_2176	Permease YjgP/YjgQ	R	282.464	294.737	288.601	0.958359	364.137	322.885	343.511	1.12776	178.051	249.02	355.999	0.519155
SGRAN_1005	FG91_01932	Uncharacterized protein	S	2706.74	360.05	1533.39	7.51768	763.12	394.436	578.778	1.93471	465.998	533.946	340.25	1.11227
SGRAN_1006	EBMC1_06870	Diacylglycerol kinase catalytic subunit	IR	1393.26	156.975	775.117	8.87568	454.602	171.967	313.284	2.64354	143.627	214.501	101.975	0.786308
SGRAN_1007	SKP52_03700	Uncharacterized protein		297.091	85.1917	191.141	3.48732	130.552	93.3276	111.94	1.39886	61.9691	60.3225	72.6663	0.625123
SGRAN_1008	FG91_01929	Periplasmic sensor hybrid histidine kinase	T	200.06	143.157	171.608	1.39749	126.445	156.828	141.637	0.806265	98.2212	83.3635	227.699	0.589634
SGRAN_1009	bioF2	8-amino-7-oxononanoate synthase	H	668.401	283.801	476.101	2.35517	404.169	310.905	357.537	1.29998	101.905	357.177	492.668	0.30858
SGRAN_1010	AI27_08055	Phosphopantetheine-binding protein	IQ	1304.7	911.637	1108.17	1.43116	1697.84	998.7	1348.27	1.70005	331.272	883.431	259.964	0.312285
SGRAN_1011	SKP52_03720	Uncharacterized protein		66.359	99.9983	83.1787	0.663601	120.772	109.548	115.16	1.10246	171.72	188.655	140.203	1.47576
SGRAN_1012	norM	Probable multidrug resistance protein NorM	V	198.134	165.53	181.832	1.19697	162.812	181.338	172.075	0.897837	76.7823	108.687	354.005	0.398633
SGRAN_1013	groS	10 kDa chaperonin	O	3325.92	1746.98	2536.45	1.90381	1012.51	1913.82	1463.16	0.529052	129.924	631.228	1506.04	0.0639129
SGRAN_1014	groL1	60 kDa chaperonin 1	O	6534.91	2777.52	4656.22	2.35279	1148.59	3042.78	2095.68	0.37748	239.144	2882.16	152.819	0.0739928
SGRAN_1015	inhA	Cyclohexyl-isocyanide hydratase	K	163.205	79.843	121.524	2.04407	82.4376	87.4681	84.9529	0.942488	84.7639	66.4941	208.916	0.91235
SGRAN_1016	EBMC1_06815	Uncharacterized protein		186.558	123.513	155.036	1.51043	230.963	135.309	183.136	1.70693	320.69	333.069	3576.9	2.23131
SGRAN_1017	SKP52_RS03655	entericidin EcnAB		1459.89	2510.93	1985.41	0.581414	2533.79	2750.73	2642.26	0.921134	5297.41	6833.11	5360.38	1.81308
SGRAN_1018	EBMC1_06805	Uncharacterized protein		10857.1	14736.5	12796.8	0.736749	11033	16143.8	13588.4	0.68342	17035.1	5423.35	8893.98	0.993434
SGRAN_1019	arsR2	ArsR family transcriptional regulator	H	1468.24	906.778	1187.51	1.61918	592.526	993.376	792.951	0.596477	228.257	752.855	297.903	0.216327
SGRAN_1020	metF	5,10-methylenetetrahydrofolate reductase	E	725.706	492.512	609.109	1.47348	157.98	539.548	348.764	0.292801	163.005	367.549	676.277	0.284427
SGRAN_1021	metH	Methionine synthase, vitamin-B12 dependent	E	1149.19	959.829	1054.51	1.19729	230.734	1051.49	641.112	0.219435	292.631	1189.55	221.499	0.262008
SGRAN_1022	FG91_01914	N-acetyltransferase GCN5	R	576.954	502.957	539.956	1.14712	98.1871	550.99	324.589	0.178201	193.174	150.367	648.567	0.330069
SGRAN_1023	metH2	Methionine synthase, vitamin-B12 dependent	E	728.634	1022.17	875.402	0.712831	196.844	1119.79	658.317	0.175787	179.538	1103.96	105.322	0.150946
SGRAN_1024	EBMC1_06775	Uncharacterized protein		234.295	182.809	208.552	1.28164	170.606	200.268	185.437	0.851888	127.341	31.1064	268.01	0.598629
SGRAN_1025	FG91_01911	Uncharacterized protein	S	516.316	438.579	477.447	1.17725	479.56	480.464	480.012	0.998118	306.199	408.68	275.223	0.599989
SGRAN_1026	AI27_00700	Pyrroline-5-carboxylate reductase	S	465.644	542.246	503.945	0.858732	928.828	594.031	761.429	1.5636	342.928	244.247	360.453	0.543493
SGRAN_1027	FG95_00785	TspO/MBR-like protein	T	106.61	232.325	169.468	0.458883	363.028	254.512	308.77	1.42637	197.671	377.978	165.121	0.731199
SGRAN_1028	rrmJ	Hemolysin A	J	84.2683	114.946	99.6071	0.733112	117.101	125.924	121.513	0.929934	66.411	132.572	41.3303	0.496516
SGRAN_1029	SKP52_03810	Thiol:disulfide interchange protein	OC	42.3503	45.4552	43.9027	0.931693	37.0178	49.7962	43.407	0.743386	33.4582	16.2496	140.018	0.632567
SGRAN_1030	phoK	Alkaline phosphatase	R	108.161	233.198	170.68	0.463816	143.606	255.468	199.537	0.562129	68.974	246.577	141.201	0.254185
SGRAN_1031	proC	Pyrroline-5-carboxylate reductase	E	138.966	227.486	183.226	0.610877	172.695	249.211	210.953	0.692967	60.6045	213.427	146.319	0.228949
SGRAN_1032	petP	MarR family transcriptional regulator	K	81.6287	134.24	107.934	0.60808	107.188	147.06	127.124	0.728873	163.487	232.034	181.885	1.04662
SGRAN_1033	ilvE	Branched-chain-amino-acid aminotransferase	EH	125.227	367.491	246.359	0.340762	201.072	402.587	301.829	0.49945	61.5325	200.282	53.4531	0.143895
SGRAN_1035	AI27_16810	Uncharacterized protein	S	110.983	66.9253	88.9541	1.65831	71.7814	73.3168	72.5491	0.979058	68.1636	45.3737	54.4518	0.875285
SGRAN_1036	SC1_01642	3-oxoacyl-[acyl-carrier protein] reductase	IQR	26.5251	28.5898	27.5574	0.927782	35.9039	31.3202	33.612	1.14635	45.2108	40.74	45.2527	1.359
SGRAN_1037	BN978_04062	Peptidase S15	Q	25.1274	21.0673	23.0973	1.19272	17.6746	23.0792	20.3769	0.765824	56.181	45.2947	33.4705	2.29176
SGRAN_1038	ALISP_5009	Enoyl-CoA hydratase	I	12.464	11.659	12.0615	1.06905	10.0544	12.7725	11.4135	0.787191	23.538	10.7601	27.702	1.73498
SGRAN_1039	ABAZ39_29075	Transcriptional regulatory protein	K	24.5514	57.1065	40.8289	0.429923	41.6856	62.5603	52.123	0.666327	44.9738	31.8661	35.3189	0.676802
SGRAN_1040	AE0388_0077	Enoyl-CoA hydratase	I	19.5103	39.6081	29.5592	0.492584	14.377	43.3907	28.8839	0.331338	21.6551	25.664	40.3528	0.469855
SGRAN_1041	ivd2	Isovaleryl-CoA dehydrogenase	I	38.4963	51.2853	44.8908	0.75063	51.7254	56.1831	53.9543	0.920658	44.9862	59.0505	36.3125	0.753831
SGRAN_1042	Xaut_4869	2-(S)-hydroxypropyl-CoM dehydrogenase	IQR	45.9523	44.1541	45.0532	1.04073	37.9402	48.3709	43.1555	0.78436	36.7611	27.6388	39.9671	0.715492
SGRAN_1043	fabG3.1	3-alpha-(Or 20-beta)-hydroxysteroid dehydrogenase	IQR	29.3088	30.6019	29.9554	0.957744	27.8164	33.5245	30.6705	0.829733	28.9955	43.173	29.2639	0.814272
SGRAN_1044	AL00_05400	TonB-dependent receptor	P	19.0423	15.8419	17.4421	1.20202	15.6323	17.3548	16.4935	0.900748	46.7897	29.5323	40.2046	2.53823
SGRAN_1045	fadE	Acyl-CoA dehydrogenase	I	13.2099	24.8653	19.0376	0.531258	16.8816	27.24	22.0608	0.619736	31.7974	33.6195	52.5486	1.09897
SGRAN_1046	SKP52_21590	TetR family transcriptional regulator	K	41.5579	68.7449	55.1514	0.604523	58.4015	75.3101	66.8558	0.77548	108.244	73.2998	65.8389	1.35317
SGRAN_1047	fadE36	Aminoglycoside phosphotransferase	R	64.5767	56.6857	60.6312	1.13921	65.031	62.0992	63.5651	1.04721	35.7597	23.4337	62.9306	0.542136
SGRAN_1048	EBMC1_10284	Short chain dehydrogenase	IQR	80.1018	81.0192	80.5605	0.988677	83.5904	88.7566	86.1735	0.941794	72.429	90.1015	109.975	0.768266
SGRAN_1049	acd	Acyl-CoA dehydrogenase	I	109.816	105.439	107.627	1.04151	100.925	115.509	108.217	0.873741	78.2939	147.521	166.602	0.638134
SGRAN_1050	SKP52_21590	TetR family transcriptional regulator	K	227.285	146.138	186.712	1.55528	201.889	160.094	180.992	1.26107	224.055	254.91	125.598	1.31759
SGRAN_1051	BV98_002634	TonB-dependent receptor-like protein	P	21.3989	27.277	24.3379	0.784503	20.2162	29.882	25.0491	0.676534	48.861	27.1409	39.4817	1.53941
SGRAN_1052	fcs3.1	Fatty-acid--CoA ligase	IQ	23.0425	20.6361	21.8393	1.11661	19.1563	22.6068	20.8816	0.847369	50.9989	30.1023	34.6598	2.12384
SGRAN_1053	tioL	Lipid-transfer protein	I	8.34912	14.6876	11.5184	0.568447	10.9355	16.0903	13.5129	0.679633	16.3907	18.3207	17.5024	0.959031
SGRAN_1054	ACD_75C01618G0003	Acyl dehydratase	I	14.4123	23.5414	18.9768	0.612211	16.6285	25.7897	21.2091	0.644773	23.1721	18.6142	23.0972	0.845901
SGRAN_1055	ACD_75C01618G0004	Dehydratase	I	19.4518	24.9247	22.1883	0.780423	21.5392	27.3051	24.4222	0.788834	25.7732	23.0223	21.2477	0.888639
SGRAN_1056	fabG4	3-oxoacyl-ACP reductase	IQR	20.2175	27.0017	23.6096	0.748749	19.5597	29.5804	24.5701	0.661239	41.3451	16.7222	61.6724	1.31589
SGRAN_1057	EN35_05580	Uncharacterized protein		38.223	46.9797	42.6013	0.813607	45.6795	51.4663	48.5729	0.887561	81.9581	81.9998	54.8918	1.49923
SGRAN_1058	WP_046763920.1	Aminoglycoside phosphotransferase		19.5904	24.3166	21.9535	0.805639	18.1073	26.6389	22.3731	0.679732	32.3294	27.8254	22.3471	1.14257
SGRAN_1059	betA2	Betaine aldehyde dehydrogenase	E	13.8525	10.8817	12.3671	1.27301	9.57254	11.9209	10.7467	0.803005	20.4171	12.3648	13.9988	1.61244
SGRAN_1060	WP_022673828.1	ferredoxin	C	3.32693	14.8977	9.11232	0.223318	5.72277	16.3204	11.0216	0.350651	18.6249	7.58044	14.7983	1.07439
SGRAN_1061	CYP127A	Cytochrome P450	Q	9.27326	7.2219	8.24758	1.28405	8.94725	7.91161	8.42943	1.1309	24.9387	10.9718	20.6602	2.96763
SGRAN_1062	badH	Aldehyde dehydrogenase	C	8.59396	9.7085	9.15123	0.8852	9.43451	10.6357	10.0351	0.887061	20.2239	16.3817	17.8226	1.7902
SGRAN_1063	SKP52_22890	TonB-dependent receptor	P	16.0715	21.0761	18.5738	0.762546	17.7022	23.089	20.3956	0.766694	38.6538	15.4213	42.0092	1.57612
SGRAN_1064	L485_13220	Arabinose efflux permease family protein	G	47.3091	37.5545	42.4318	1.25975	45.0163	41.141	43.0786	1.0942	55.5785	45.3646	186.548	1.27184
SGRAN_1065	AZKH_p0345	MarR family regulator	K	121.758	178.358	150.058	0.682661	263.572	195.391	229.481	1.34895	307.739	317.517	170.186	1.48279
SGRAN_1066	EBMC1_10249	enoyl-CoA hydratase	I	15.5121	18.2732	16.8926	0.848899	18.0659	20.0184	19.0421	0.902465	30.4555	32.6321	19.1154	1.43231
SGRAN_1067	EBMC1_11870	AMP-dependent synthetase/ligase	IQ	5.04852	11.4145	8.23151	0.44229	8.14676	12.5046	10.3257	0.651501	15.1171	7.77533	14.2769	1.13815
SGRAN_1068	fabG5	3-oxoacyl-(Acyl-carrier-protein) reductase	IQR	17.263	16.3254	16.7942	1.05743	18.2589	17.8845	18.0717	1.02093	41.3804	13.4367	31.6444	2.17831
SGRAN_1069	AK37_09789	Putative nucleic-acid-binding protein containing a Zn-ribbon	R	12.8546	13.4942	13.1744	0.952602	12.321	14.7829	13.5519	0.833463	17.9309	21.9083	19.5804	1.14194
SGRAN_1070	ltp2	Lipid-transfer protein	I	12.6701	17.6289	15.1495	0.718712	17.291	19.3125	18.3017	0.895327	19.0095	21.2298	32.2328	0.926687
SGRAN_1071	ditJ	AMP-dependent synthetase and ligase	IQ	28.0869	21.8666	24.9767	1.28447	32.3988	23.9549	28.1769	1.35249	50.0915	45.4561	29.2836	1.96866
SGRAN_1072	ACD_23C00147G0005	Acyl-CoA dehydrogenase, middle domain protein	I	10.204	9.17592	9.68996	1.11204	9.45367	10.0522	9.75294	0.940458	13.4335	8.47575	8.56421	1.25814
SGRAN_1073	AX27061_4636	Acyl-CoA dehydrogenase, C-terminal domain protein	I	7.30123	7.87006	7.58564	0.927722	7.22949	8.62166	7.92558	0.838526	2.65163	3.69491	9.87127	0.289549
SGRAN_1074	hadh2	3-hydroxy-2-methylbutyryl-CoA dehydrogenase	IQR	12.6293	18.8277	15.7285	0.670783	13.8503	20.6257	17.238	0.671507	11.7072	17.0909	11.2302	0.534373
SGRAN_1075	fadA3	Acetyl-CoA acetyltransferase	I	12.4781	13.8185	13.1483	0.903	12.0024	15.1382	13.5703	0.792855	7.21227	10.7532	15.4066	0.448538
SGRAN_1076	A11A3_05846	Acyl-CoA dehydrogenase	I	16.0785	17.1308	16.6046	0.938573	14.6991	18.7669	16.733	0.783246	23.5703	23.6009	17.7426	1.18243
SGRAN_1077	caiD	Carnitinyl-CoA dehydratase	I	9.00308	21.7648	15.3839	0.413653	9.05594	23.8433	16.4496	0.379811	12.7204	11.9148	18.2409	0.502266
SGRAN_1078	BN1232_04269	Acyl dehydratase	I	18.8353	34.7061	26.7707	0.542709	28.6954	38.0206	33.358	0.754733	19.0905	23.7614	36.2737	0.472714
SGRAN_1079	MAH_1448	Acyl dehydratase MaoC	I	21.4775	60.574	41.0258	0.354566	27.7954	66.3589	47.0772	0.418865	46.5384	53.457	37.4015	0.660257
SGRAN_1080	pamO2	Cyclohexanone monooxygenase	P	22.102	22.6459	22.374	0.975982	20.6078	24.8086	22.7082	0.830672	35.164	28.2645	20.309	1.33443
SGRAN_1081	AXYL_04328	Amidohydrolase 3	Q	9.89773	9.08806	9.4929	1.08909	8.06216	9.95598	9.00907	0.809781	14.1958	5.45393	12.1929	1.34238
SGRAN_1082	fadE26	Acyl-CoA dehydrogenase	I	5.76665	9.97605	7.87135	0.578049	7.06858	10.9288	8.99869	0.646785	23.0211	10.1901	33.4448	1.98314
SGRAN_1083	BRAO285_930039	Acyl-CoA dehydrogenase domain protein	I	26.9139	16.9627	21.9383	1.58665	26.0189	18.5827	22.3008	1.40017	38.7452	43.8685	26.7631	1.96296
SGRAN_1084	mcr	Carnitine dehydratase	C	19.5511	9.56183	14.5565	2.0447	11.402	10.475	10.9385	1.0885	21.5466	14.7811	17.0172	1.93653
SGRAN_1085	pnbA	Nitroreductase	C	12.9779	12.0109	12.4944	1.08051	13.807	13.158	13.4825	1.04932	25.0845	12.4878	18.181	1.7948
SGRAN_1086	BV97_01205	AMP-dependent synthetase and ligase	IQ	12.7751	12.7726	12.7738	1.0002	10.6005	13.9924	12.2965	0.75759	22.0802	11.2775	14.11	1.48562
SGRAN_1087	atoB	Thiolase	I	5.96504	4.51619	5.24062	1.32081	4.29888	4.94749	4.62318	0.868901	9.4484	6.13981	8.02339	1.79793
SGRAN_1088	copA3	Cu(+)-exporting ATPase	P	12.3655	9.31643	10.841	1.32728	40.2668	10.2062	25.2365	3.94533	12.6284	6.59838	65.8187	1.1649
SGRAN_1089	hmrR2	HTH-type transcriptional regulator HmrR	K	109.509	74.8739	92.1915	1.46258	150.769	82.0245	116.397	1.8381	167.018	119.009	88.9214	1.91699
SGRAN_1090	NT2_09_01630	Putative autotransporter protein	S	13.2516	11.9399	12.5957	1.10986	11.9571	13.0802	12.5187	0.914137	25.7046	10.8249	18.1271	1.85012
SGRAN_1091	A11A3_11753	Uncharacterized protein	K	63.1118	169.647	116.379	0.372018	123.724	185.849	154.786	0.665723	116.652	10.5495	68.663	0.590927
SGRAN_1092	Cabther_A0221	Esterase	P	19.0076	23.4647	21.2362	0.810051	24.2914	25.7056	24.9985	0.944985	31.6371	20.6741	43.5547	1.1587
SGRAN_1093	Deipr_1715	Uncharacterized protein		27.2307	40.1056	33.6681	0.678975	36.6749	43.9358	40.3054	0.834738	52.4768	55.4723	250.248	1.12448
SGRAN_1094	BV96_04404	RNA polymerase sigma-24 factor	K	200.599	218.82	209.709	0.916731	356.133	239.718	297.925	1.48563	242.694	448.02	252.609	0.953147
SGRAN_1095	Cseg_0492	Fe2+-dicitrate sensor, membrane component	PT	150.926	154.777	152.851	0.975119	147.807	169.558	158.683	0.871719	155.082	262.525	110.144	0.861079
SGRAN_1096	EBMC1_03210	TonB dependent receptor	H	43.8503	64.0869	53.9686	0.684232	46.4646	70.2073	58.3359	0.66182	45.692	65.2058	35.4252	0.612714
SGRAN_1097	dpf-6	Peptidase S9	E	31.9518	22.0552	27.0035	1.44872	22.9373	24.1616	23.5495	0.949329	41.8976	25.1583	25.7463	1.63254
SGRAN_1098	A28LD_0633	Lipoprotein	S	15.815	15.5354	15.6752	1.018	10.6059	17.019	13.8124	0.62318	16.9002	9.59498	13.1693	0.934885
SGRAN_1099	A10D4_07520	Uncharacterized protein	S	14.8794	15.3947	15.1371	0.966527	10.4983	16.8649	13.6816	0.622494	17.2371	9.43833	27.5986	0.962235
SGRAN_1100	WP_034158945.1	Uncharacterized protein	E	33.5446	29.9702	31.7574	1.11927	21.4349	32.8324	27.1336	0.652858	44.1422	37.9601	27.4915	1.26576
SGRAN_1101	ABAZ39_29495	Peptidase M19, renal dipeptidase	E	9.13798	7.81909	8.47854	1.16868	6.41197	8.56582	7.4889	0.748553	14.4979	10.8408	10.6837	1.59344
SGRAN_1102	potC	Polyamine ABC transporter permease	E	5.16018	6.35092	5.75555	0.812509	4.76509	6.95745	5.86127	0.68489	14.7736	6.86942	28.7634	1.99911
SGRAN_1103	potH	Polyamine ABC transporter substrate-binding protein	E	23.5423	21.2938	22.4181	1.10559	30.1809	23.3274	26.7542	1.2938	69.3516	42.7531	36.4912	2.79893
SGRAN_1104	potD	Spermidine/putrescine ABC transporter substrate-binding protein	E	2.45923	4.17202	3.31562	0.589458	3.0917	4.57046	3.83108	0.676453	5.3123	3.63075	14.5337	1.09427
SGRAN_1105	potA	Spermidine/putrescine import ATP-binding protein PotA	E	16.1483	13.9722	15.0602	1.15574	19.7535	15.3066	17.53	1.29052	37.272	23.7551	20.4586	2.29248
SGRAN_1106	AORI_5339	Putative transcriptional regulator, GntR family	KE	4.28918	3.12021	3.7047	1.37464	2.4896	3.41819	2.9539	0.728339	6.39147	3.64514	9.38724	1.76037
SGRAN_1107	A1OC_03740	Amidohydrolase	Q	9.38852	7.88701	8.63776	1.19038	9.27983	8.64023	8.96003	1.07403	17.1539	12.383	10.827	1.86912
SGRAN_1108	AQ1_01875	Amidohydrolase 3	Q	7.19414	4.90974	6.05194	1.46528	4.921	5.37863	5.14982	0.914917	12.1225	4.50004	20.1393	2.12188
SGRAN_1109	CH75_11810	Uncharacterized protein		27.9167	13.4921	20.7044	2.06911	19.4184	14.7806	17.0995	1.31378	52.825	28.1561	38.9211	3.36471
SGRAN_1110	A1OC_03740	Imidazolonepropionase	Q	11.0153	10.7273	10.8713	1.02685	14.2215	11.7518	12.9867	1.21016	23.2472	25.0173	16.2124	1.86238
SGRAN_1111	AEAC466_05555	Amidohydrolase family protein	Q	11.561	10.6339	11.0975	1.08718	11.5026	11.6494	11.576	0.987398	14.1262	9.17752	15.8931	1.14162
SGRAN_1112	Bresu_0854	Peptidase M16 domain protein	R	14.5254	22.6495	18.5875	0.641312	16.6098	24.8125	20.7111	0.669413	20.8031	17.66	16.7097	0.789327
SGRAN_1113	ABAC402_04215	Xaa-Pro dipeptidase	Q	13.1311	20.0205	16.5758	0.655883	12.0979	21.9325	17.0152	0.551597	15.9711	12.6164	10.8861	0.685561
SGRAN_1114	AVS7_00415	Dihydrodipicolinate synthetase	EM	23.4103	8.75717	16.0837	2.67327	11.936	9.59349	10.7647	1.24418	24.4161	5.80108	105.733	2.39606
SGRAN_1115	mreB2	Rod shape-determining protein MreB	D	254.093	123.607	188.85	2.05565	69.0825	135.411	102.247	0.510169	103.712	187.05	73.8764	0.721063
SGRAN_1116	gno2	Short-chain dehydrogenase/reductase SDR	R	50.4979	47.22	48.859	1.06942	39.1247	51.7296	45.4271	0.756331	51.8206	44.0408	47.8496	0.943114
SGRAN_1117	FG95_02640	Short chain enoyl-CoA hydratase	I	32.7938	40.005	36.3994	0.819743	34.9326	43.8255	39.379	0.797084	33.7813	43.8785	100.653	0.725688
SGRAN_1118	dpo	DNA polymerase	L	47.0293	33.4906	40.26	1.40425	34.4539	36.689	35.5714	0.93908	235.506	167.525	133.193	6.04319
SGRAN_1119	EBMC1_17017	Putative mRNA 3-end processing factor	J	20.3133	7.70379	14.0085	2.63679	11.0276	8.43951	9.73355	1.30666	60.1182	30.8803	66.2942	6.70639
SGRAN_1120	lig	ATP-dependent DNA ligase	L	34.8531	19.4146	27.1338	1.7952	18.9361	21.2687	20.1024	0.890327	102.745	72.4701	1040.71	4.54799
SGRAN_1121	sodB	Superoxide dismutase Fe	P	1153.59	1414.71	1284.15	0.815425	1139.01	1549.81	1344.41	0.734935	885.997	1978.67	543.572	0.538211
SGRAN_1122	sdaA	L-serine deaminase	E	205.136	177.512	191.324	1.15562	119.089	194.464	156.776	0.612396	89.4042	201.147	167.442	0.432831
SGRAN_1123	adhI	Alcohol dehydrogenase class-3	C	117.027	229.298	173.162	0.510371	164.178	251.197	207.688	0.653583	89.9045	245.479	103.488	0.336952
SGRAN_1124	A1OC_02692	Glyoxalase/bleomycin resistance protein/dioxygenase	E	86.2085	222.156	154.182	0.388054	145.319	243.372	194.346	0.597106	117.422	117.072	184.719	0.454233
SGRAN_1125	purU	Formyl-FH(4) hydrolase	F	76.6004	195.752	136.176	0.391313	135.056	214.447	174.752	0.629787	42.2306	252.017	509.809	0.185399
SGRAN_1126	Sala_1836	Glyoxalase/bleomycin resistance protein/dioxygenase	R	277.739	635.896	456.817	0.436768	548.149	696.625	622.387	0.786864	702.316	977.388	379.462	0.949149
SGRAN_1127	EBMC1_17057	YbaK/prolyl-tRNA synthetase associated domain-containing protein	S	122.291	253.971	188.131	0.481516	181.352	278.226	229.789	0.651815	188.492	56.6076	123.089	0.637817
SGRAN_1128	fghA	S-formylglutathione hydrolase	R	102.57	159.012	130.791	0.645046	136.326	174.198	155.262	0.782592	99.4042	57.6854	131.287	0.537233
SGRAN_1129	qor	NADPH:quinone reductase	CR	152.98	111.315	132.147	1.3743	123.214	121.945	122.579	1.01041	121.826	163.169	125.964	0.940531
SGRAN_1130	cshA	ATP-dependent RNA helicase CshA	LKJ	375.393	179.626	277.51	2.08986	167.733	196.781	182.257	0.852384	99.3333	130.102	62.1954	0.475238
SGRAN_1131	yhiN	HI0933 family protein	R	277.591	40.1496	158.87	6.91392	111.122	43.9839	77.5529	2.52642	24.4904	25.0576	76.4507	0.524206
SGRAN_1132	EBMC1_17082	Uncharacterized protein		1883.23	300.392	1091.81	6.26924	695.348	329.08	512.214	2.11301	244.611	128.411	680.745	0.699802
SGRAN_1133	FG95_03548	GreA/GreB family elongation factor	K	1969.4	772.012	1370.71	2.551	667.228	845.74	756.484	0.788928	517.791	1116.88	288.326	0.576392
SGRAN_1134	EBMC1_17137	Uncharacterized protein		513.462	144.763	329.113	3.54691	203.138	158.588	180.863	1.28092	680.491	58.8606	436.593	4.03972
SGRAN_1135	EBMC1_17142	Hypotheticall protein		256.651	119.461	188.056	2.14841	144.393	130.87	137.632	1.10333	203.99	192.695	122.87	1.46747
SGRAN_1136	EBMC1_00200	Response regulator receiver protein	KT	48.2367	40.0262	44.1315	1.20513	40.2317	43.8488	42.0403	0.91751	43.668	41.7495	31.2502	0.937576
SGRAN_1137	BCCGELA001_43093	Acyltransferase family protein		18.5517	16.8473	17.6995	1.10117	16.6246	18.4562	17.5404	0.90076	39.6797	18.8324	158.345	2.02407
SGRAN_1138	WP_034158816	Uncharacterized protein		300.007	365.999	333.003	0.819693	904.943	400.953	652.948	2.25698	1152.05	277.01	647.108	2.70507
SGRAN_1139	BCCGELA001_17996	Poly-beta-hydroxybutyrate polymerase	I	112.898	126.355	119.626	0.893498	198.64	138.422	168.531	1.43503	238.963	142.166	297.599	1.62527
SGRAN_1140	BCCGELA001_17991	Acetyltransferase	M	289.005	158.712	223.858	1.82094	255.208	173.869	214.538	1.46782	465.51	356.235	356.709	2.52062
SGRAN_1141	ats	GCN5-related N-acetyltransferase	M	305.153	223.51	264.332	1.36528	223.114	244.856	233.985	0.911205	112.643	247.907	223.458	0.433106
SGRAN_1142	Q27BB25_19050	Ribonuclease VapC	S	464.656	384.958	424.807	1.20703	363.987	421.722	392.855	0.863097	173.644	334.273	715.127	0.387645
SGRAN_1143	Q27BB25_19045	AbrB family transcriptional regulator		1385.56	1344.39	1364.97	1.03062	1218.11	1472.78	1345.44	0.827082	878.206	1256.61	724.032	0.56138
SGRAN_1144	ispG	4-hydroxy-3-methylbut-2-en-1-yl diphosphate synthase (flavodoxin)	I	617.266	381.715	499.49	1.61709	357.575	418.17	387.873	0.855095	208.168	569.858	179.223	0.468664
SGRAN_1145	AL00_16590	Uncharacterized protein		239.403	175.842	207.623	1.36147	156.73	192.635	174.683	0.813611	81.5089	150.278	354.665	0.398354
SGRAN_1146	AQ1_02035	Uncharacterized protein		2415.09	285.381	1350.24	8.46269	927.675	312.635	620.155	2.96728	423.32	627.822	226.364	1.27477
SGRAN_1147	lldD	Lactate dehydrogenase	C	220.059	43.2647	131.662	5.08634	58.7478	47.3965	53.0722	1.2395	55.1631	29.4077	56.423	1.09573
SGRAN_1148	EBMC1_00150	FAD dependent oxidoreductase	E	60.4909	66.3153	63.4031	0.912171	70.2324	72.6485	71.4404	0.966743	41.5322	57.6829	83.5086	0.538218
SGRAN_1149	SKP52_16540	Amidohydrolase 3	R	116.066	131.318	123.692	0.883854	119.123	143.859	131.491	0.828054	59.6664	125.485	107.861	0.390474
SGRAN_1150	garR	Oxidoreductase	I	132.168	138.515	135.341	0.954178	137.045	151.743	144.394	0.903139	102.112	156.055	208.498	0.633532
SGRAN_1151	tdcB2	L-threonine dehydratase catabolic TdcB	E	195.028	449.804	322.416	0.433584	293.881	492.761	393.321	0.596397	123.935	314.884	130.517	0.236787
SGRAN_1152	AI27_07400	Thioesterase	R	86.4075	140.688	113.548	0.614178	86.5562	154.124	120.34	0.561601	38.901	137.099	31.8762	0.237624
SGRAN_1153	ABAZ39_05175	GCN5-related N-acetyltransferase		42.6622	46.5756	44.6189	0.915977	66.3812	51.0236	58.7024	1.30099	42.4438	24.8514	48.3578	0.783147
SGRAN_1154	emrE2	Small multidrug resistance protein	P	77.2332	144.409	110.821	0.534823	216.555	158.2	187.377	1.36887	126.017	54.2718	108.268	0.749932
SGRAN_1155	FG95_01347	Acetyltransferase	R	53.6982	74.5421	64.1201	0.720374	65.7754	81.661	73.7182	0.805469	60.5062	90.5183	50.1516	0.697567
SGRAN_1156	SKP52_16505	Methyltransferase type 12	H	56.1425	47.486	51.8143	1.1823	65.7648	52.021	58.8929	1.2642	49.0326	39.797	44.3703	0.887373
SGRAN_1157	ywnA	Transcriptional regulator, BadM/Rrf2 family	K	44.7812	41.1585	42.9698	1.08802	81.7796	45.0892	63.4344	1.81373	49.3268	39.708	85.7639	1.02994
SGRAN_1158	EBMC1_00045	N-acetyltransferase GCN5	J	180.466	115.692	148.079	1.55988	79.3375	126.74	103.039	0.625986	49.6968	122.201	59.2388	0.369161
SGRAN_1159	FG95_01341	Alpha/beta hydrolase fold protein	R	159.987	48.995	104.491	3.26537	83.8894	53.6741	68.7818	1.56294	64.7921	68.7808	197.515	1.13647
SGRAN_1160	yliI	Glucose dehydrogenase	G	343.571	126.081	234.826	2.725	288.108	138.122	213.115	2.0859	285.761	330.238	473.888	1.94778
SGRAN_1161	FG91_03898	RNA polymerase, sigma-24 subunit, ECF subfamily	K	658.704	25.1878	341.946	26.1517	19.7696	27.5933	23.6814	0.716464	700.104	662.015	954.952	23.8868
SGRAN_1162	EBMC1_00020	Uncharacterized protein		887.066	30.0437	458.555	29.5259	27.9391	32.913	30.426	0.848877	1726.11	1209.8	1179.19	49.3744
SGRAN_1163	FG91_03896	RNA polymerase, sigma-24 subunit, ECF subfamily	K	398.004	561.921	479.963	0.708292	789.612	615.585	702.599	1.2827	264.142	632.262	397.375	0.403971
SGRAN_1164	phyR2	Two-component response regulator	T	625.212	71.5643	348.388	8.73637	83.5211	78.3988	80.9599	1.06534	2014.88	530.609	1166.97	24.1958
SGRAN_1165	EBMC1_17002	Signal transduction histidine kinase	T	148.425	83.7292	116.077	1.77268	45.4156	91.7255	68.5705	0.495125	347.915	319.067	187.02	3.57095
SGRAN_1166	atsA2	Arylsulfatase	P	15.2438	15.9552	15.5995	0.955413	12.2659	17.479	14.8725	0.701751	55.7999	26.1259	52.1482	3.0055
SGRAN_1167	SUMF	Sulfatase-modifying factor 1	S	55.2749	65.2602	60.2675	0.846993	44.2542	71.4927	57.8734	0.619003	64.6762	48.4965	65.6907	0.851693
SGRAN_1168	EBMC1_14430	TetR family transcriptional regulator		56.6162	61.0887	58.8525	0.926787	54.7911	66.9227	60.8569	0.818722	35.7957	66.7053	25.7555	0.503567
SGRAN_1169	BN1232_04418	Conserved protein		16.1705	8.78859	12.4795	1.83994	12.9403	9.62792	11.2841	1.34404	35.6521	15.7153	26.3631	3.48621
SGRAN_1170	EBMC1_14440	Sulfatase	P	8.77207	8.90494	8.8385	0.985079	8.0645	9.75538	8.90994	0.826672	29.4964	17.074	80.9002	2.84659
SGRAN_1171	Acav_1062	TetR family transcriptional regulator	K	47.5904	56.8313	52.2109	0.837398	69.0996	62.2588	65.6792	1.10988	126.684	132.304	100.234	1.91568
SGRAN_1172	GARC_4753	Uncharacterized protein	P	74.3785	39.1726	56.7756	1.89874	56.8488	42.9137	49.8812	1.32472	87.0423	73.7831	81.5	1.90957
SGRAN_1173	CC_1218	Cytochrome c5	C	108.043	41.8225	74.9327	2.58337	73.2187	45.8166	59.5177	1.59808	97.755	75.9577	69.07	2.00871
SGRAN_1174	A462_01545	FAD-linked oxidoreductase	C	53.0241	22.0677	37.5459	2.40279	30.1756	24.1752	27.1754	1.2482	33.8529	40.3849	54.8141	1.31834
SGRAN_1175	A11A3_00820	Alanine racemase	E	74.8645	85.6243	80.2444	0.874337	58.2371	93.8015	76.0193	0.620855	58.241	75.7753	165.683	0.584547
SGRAN_1176	pahZ2	Poly(Aspartic acid) hydrolase	E	106.869	262.174	184.522	0.407626	215.604	287.212	251.408	0.750679	113.633	273.125	80.9883	0.372479
SGRAN_1177	BN1047_04022	Acyl-CoA dehydrogenase	I	22.7602	34.5842	28.6722	0.65811	32.9826	37.8871	35.4348	0.87055	41.5419	48.3437	33.5672	1.03228
SGRAN_1178	fadE18_1	Acyl-CoA dehydrogenase domain-containing protein	I	26.5212	31.6833	29.1022	0.837072	33.5614	34.7091	34.1352	0.966934	41.9411	25.5925	40.0332	1.13762
SGRAN_1179	B273_0010	Acyl-CoA synthetase	IQ	25.8839	38.3955	32.1397	0.674139	30.0787	42.0623	36.0705	0.715099	46.0668	38.1253	46.4988	1.03109
SGRAN_1180	Rv1533	Putative monooxygenase	R	48.8287	58.2173	53.523	0.838732	34.2775	63.7771	49.0273	0.537458	41.7834	46.9308	47.6203	0.616793
SGRAN_1181	M2A_2605	Transcriptional regulator, MarR family	K	29.0709	57.3325	43.2017	0.507058	56.4439	62.8078	59.6258	0.898677	48.9716	53.4572	74.4988	0.734059
SGRAN_1182	nnrS	NnrS family protein	P	109.449	56.4905	82.9698	1.93748	75.487	61.8855	68.6863	1.21978	134.027	100.026	84.4783	2.03894
SGRAN_1183	AMETH_2423	Gluconolactonase	G	14.7501	18.8331	16.7916	0.783201	16.7899	20.6316	18.7107	0.813795	26.5839	34.9297	31.0712	1.21307
SGRAN_1184	yxbG	3-oxoacyl-ACP reductase	IQR	25.1899	23.7524	24.4712	1.06052	28.4808	26.0207	27.2508	1.09454	60.3579	35.5585	70.9296	2.18381
SGRAN_1185	tktB	Transketolase central region	G	41.9055	37.6364	39.7709	1.11343	47.0741	41.2308	44.1525	1.14172	94.4538	81.5012	87.7471	2.15675
SGRAN_1186	tkt1	Transketolase	G	36.2474	42.8941	39.5708	0.845044	33.8422	46.9905	40.4163	0.720192	76.5503	81.0404	100.552	1.53369
SGRAN_1187	fabG8	Short-chain dehydrogenase/reductase SDR	IQR	48.6601	39.4996	44.0799	1.23191	36.1856	43.2719	39.7288	0.836238	113.498	124.553	87.8252	2.46935
SGRAN_1188	cyp108.1	Cytochrome P450	Q	39.4956	59.1748	49.3352	0.66744	50.175	64.8261	57.5005	0.773994	199.872	62.1523	123.087	2.9027
SGRAN_1189	WP_037453695.1	TetR family transcriptional regulator	K	25.6358	96.6065	61.1212	0.265363	100.977	105.833	103.405	0.954116	101.876	46.3018	66.5752	0.906257
SGRAN_1190	EBMC1_02275	TonB-dependent receptor-like protein	P	15.4659	19.9131	17.6895	0.77667	23.3487	21.8148	22.5817	1.07031	44.798	31.2743	45.0807	1.93333
SGRAN_1191	geoA	Geraniol dehydrogenase	C	23.1909	24.4799	23.8354	0.947345	37.4192	26.8177	32.1184	1.39532	64.2262	45.3633	48.1496	2.25471
SGRAN_1192	terPE	Probable aldehyde dehydrogenase	C	14.9457	27.8886	21.4171	0.535907	28.8989	30.552	29.7255	0.945892	34.7147	32.073	45.0576	1.06973
SGRAN_1193	echA12_1	Enoyl-CoA hydratase	I	31.1531	45.0625	38.1078	0.691331	64.8485	49.3661	57.1073	1.31362	60.8448	55.4006	49.285	1.16037
SGRAN_1194	BBAL3_905	Enoyl-CoA hydratase	I	21.4284	28.7942	25.1113	0.744192	55.0132	31.5441	43.2786	1.74401	38.5852	37.7253	42.2589	1.1516
SGRAN_1195	WP_043117478.1	Uncharacterized protein		27.804	31.8367	29.8203	0.873332	51.7719	34.8772	43.3246	1.48441	60.0369	45.9327	49.3054	1.6206
SGRAN_1196	fadD4.1	Acyl-CoA synthetase	IQ	20.3325	32.4205	26.3765	0.627149	48.3206	35.5167	41.9186	1.3605	34.2921	38.5739	39.3857	0.908995
SGRAN_1197	fadE36.1	Aminoglycoside phosphotransferase	R	21.0257	34.7218	27.8738	0.605548	41.673	38.0377	39.8554	1.09557	39.0259	44.4793	41.8519	0.965914
SGRAN_1198	fadE1.2	Acyl-CoA dehydrogenase	I	55.701	33.127	44.414	1.68144	31.7265	36.2907	34.0086	0.874232	52.1992	44.6779	32.7384	1.35416
SGRAN_1199	EBMC1_00420	antibiotic biosynthesis monooxygenase	S	14.9779	17.266	16.1219	0.867479	16.8498	18.915	17.8824	0.890817	14.0251	13.2776	47.7215	0.698072
SGRAN_1200	xyl2	Alcohol dehydrogenase	ER	50.2763	35.9415	43.1089	1.39884	42.851	39.374	41.1125	1.08831	114.727	81.4179	64.7614	2.7432
SGRAN_1201	camA	Ferredoxin--NAD(P)(+) reductase fdr	C	15.0804	10.7415	12.9109	1.40394	13.0337	11.7674	12.4005	1.10761	17.1516	14.7957	45.901	1.37223
SGRAN_1202	G432_11545	RNA polymerase ECF-type sigma factor	K	42.3215	56.9775	49.6495	0.742776	56.7185	62.4189	59.5687	0.908675	147.929	74.6505	96.9459	2.2312
SGRAN_1203	BW41_01720	Anti-FecI sigma factor FecR	PT	37.256	47.2677	42.2618	0.788192	53.7887	51.7819	52.7853	1.03875	104.484	45.9627	172.719	1.89964
SGRAN_1204	AZ78_02175	TonB-dependent receptor	P	86.8792	82.1193	84.4992	1.05796	117.866	89.9618	103.914	1.31018	197.16	240.954	103.868	2.06329
SGRAN_1206	Sala_0312	Uncharacterized protein		10.9797	7.818	9.39885	1.40441	10.844	8.56464	9.70432	1.26614	15.7279	10.5751	24.0555	1.72887
SGRAN_1207	FG95_01641	TonB-dependent receptor	P	21.8661	18.6898	20.278	1.16995	19.1441	20.4747	19.8094	0.935012	44.5387	32.383	68.3237	2.04795
SGRAN_1208	gspC	Secretion system protein C	U	83.9436	44.9023	64.423	1.86947	63.6992	49.1905	56.4449	1.29495	77.537	92.1086	94.2535	1.48398
SGRAN_1209	gspD	Type II secretion system protein D	NU	73.416	95.143	84.2795	0.771638	112.253	104.229	108.241	1.07698	85.6913	110.97	110.167	0.774009
SGRAN_1210	comGA	T2SS protein E	NU	79.6053	80.185	79.8952	0.99277	115.437	87.8427	101.64	1.31413	87.915	134.643	76.8577	0.942231
SGRAN_1211	gspF	General secretion pathway protein F	NU	60.0694	53.4333	56.7514	1.12419	80.4571	58.5363	69.4967	1.37448	58.0272	65.8003	68.2418	0.933269
SGRAN_1212	outG	T2SS protein G	NU	75.9707	90.5405	83.2556	0.83908	124.152	99.1872	111.67	1.25169	118.895	78.4565	86.1256	1.12852
SGRAN_1213	EBMC1_01060	General secretion pathway protein H	NU	37.8692	57.5016	47.6854	0.658576	34.9795	62.9931	48.9863	0.555291	80.7155	53.3562	53.08	1.20632
SGRAN_1214	gspI	General secretion pathway protein I	NU	31.6034	31.9557	31.7796	0.988975	27.8081	35.0075	31.4078	0.794347	38.6314	25.4445	51.5419	1.03891
SGRAN_1215	FG95_01633	General secretion pathway protein J	U	34.2062	34.3908	34.2985	0.994632	31.8223	37.6751	34.7487	0.844651	43.5837	64.4525	33.7981	1.08911
SGRAN_1216	gspK	Type II secretion system protein K	U	28.1102	29.8629	28.9866	0.941308	35.5017	32.7149	34.1083	1.08518	40.3045	24.0126	72.4732	1.15987
SGRAN_1217	EBMC1_01040	General secretion pathway L	U	78.0793	70.7689	74.4241	1.1033	72.6121	77.5274	75.0697	0.936599	104.812	104.642	82.9292	1.27279
SGRAN_1218	FG95_01630	General secretion pathway protein M	U	50.1183	71.075	60.5966	0.705147	58.9449	77.8628	68.4038	0.757035	66.8977	61.0465	104.943	0.808875
SGRAN_1219	SKP52_04305	Type II secretion system protein N		77.5242	102.818	90.1711	0.753994	112.539	112.637	112.588	0.99913	125.944	142.989	148.411	1.05268
SGRAN_1220	gspO	Type 4 prepilin-like proteins leader peptide-processing enzyme	NOU	209.002	120.864	164.933	1.72923	171.998	132.407	152.202	1.29901	213.702	170.877	929.946	1.5195
SGRAN_1221	pal	Outer membrane lipoprotein Omp16-like protein	M	877.148	827.55	852.349	1.05993	1067.79	906.582	987.186	1.17782	1573.19	1646.19	937.476	1.63371
SGRAN_1222	tolB	Protein TolB	U	167.963	224.296	196.13	0.748845	252.992	245.717	249.355	1.02961	113.321	301.761	113.705	0.434187
SGRAN_1223	EBMC1_01010	Putative TolA	S	141.189	186.817	164.003	0.755761	188.508	204.659	196.584	0.921083	141.21	114.089	162.486	0.649585
SGRAN_1224	tolR	Biopolymer transport protein ExbD/TolR	U	184.442	217.078	200.76	0.849658	201.07	237.809	219.44	0.84551	129.254	183.762	232.894	0.5117
SGRAN_1225	exbB2	Biopolymer transport protein ExbB	U	245.843	346.219	296.031	0.710079	281.582	379.283	330.433	0.742406	158.49	336.533	237.047	0.393404
SGRAN_1226	ybgC	Thioesterase	R	196.886	296.123	246.505	0.664879	271.694	324.403	298.048	0.83752	268.771	315.603	225.006	0.780007
SGRAN_1227	ruvB	Holliday junction ATP-dependent DNA helicase RuvB	L	179.161	143.339	161.25	1.24991	169.443	157.028	163.236	1.07906	87.6334	181.24	137.069	0.525402
SGRAN_1228	ACD_16C00136G0001	Excinuclease ABC C subunit domain protein	L	178.868	203.89	191.379	0.877277	171.194	223.362	197.278	0.766442	85.0046	186.505	117.766	0.35829
SGRAN_1229	AZ78_12450	Aldehyde-activating protein	S	174.532	120.743	147.637	1.44548	122.28	132.274	127.277	0.924445	86.4303	150.528	109.249	0.615167
SGRAN_1230	ruvA	Holliday junction ATP-dependent DNA helicase RuvA	L	182.743	102.489	142.616	1.78305	119.622	112.277	115.95	1.06542	67.9797	132.067	112.047	0.570017
SGRAN_1231	ruvC	Crossover junction endodeoxyribonuclease RuvC	L	138.969	243.485	191.227	0.57075	80.1575	266.738	173.448	0.30051	58.2564	156.115	283.094	0.205617
SGRAN_1232	Sala_0337	Probable transcriptional regulatory protein	S	386.186	723.58	554.883	0.533716	317.841	792.683	555.262	0.400969	125.05	507.932	563.115	0.14852
SGRAN_1233	ybjQ	UPF0145 protein	S	371.035	926.214	648.625	0.400593	378.188	1014.67	696.429	0.37272	159.755	1001.18	589.608	0.148229
SGRAN_1234	AGR_L_2151	Uncharacterized protein	S	401.44	1240.38	820.91	0.323643	583.989	1358.84	971.414	0.42977	121.531	1019.46	182.017	0.0842012
SGRAN_1235	FG91_02033	Uncharacterized protein	S	211.726	265.831	238.779	0.796468	343.034	291.218	317.126	1.17793	405.752	242.502	223.287	1.31172
SGRAN_1236	pyk	Pyruvate kinase	G	77.1541	98.4119	87.783	0.783992	107.92	107.81	107.865	1.00102	37.7702	40.8222	198.66	0.32983
SGRAN_1237	ate	Putative arginyl-tRNA--protein transferase	O	146.771	328.783	237.777	0.446407	546.054	360.183	453.118	1.51605	208.845	359.55	290.908	0.545886
SGRAN_1238	SC1_03115	Uncharacterized protein		460.519	234.614	347.567	1.96288	247.906	257.02	252.463	0.96454	235.497	372.971	197.417	0.862617
SGRAN_1239	EBMC1_00940	Cyclic nucleotide-binding protein	C	46.7377	113.198	79.9678	0.412885	77.6764	124.009	100.843	0.626377	87.5332	159.336	113.358	0.66454
SGRAN_1240	FG95_01607	Uncharacterized protein		42.7538	109.845	76.2994	0.389219	85.3494	120.336	102.843	0.709259	85.6799	139.183	101.762	0.670322
SGRAN_1241	AI27_21325	Cytochrome C family protein		33.5981	89.9274	61.7628	0.373614	68.5712	98.5156	83.5434	0.696044	81.8631	117.845	95.2876	0.782316
SGRAN_1242	cpdA	3',5'-cyclic adenosine monophosphate phosphodiesterase CpdA	R	28.6366	60.5037	44.5701	0.473303	110.84	66.2819	88.5609	1.67225	72.1051	108.712	96.369	1.02417
SGRAN_1243	EBMC1_00915	D-isomer specific 2-hydroxyacid dehydrogenase	HE	61.3738	155.528	108.451	0.394616	97.4638	170.381	133.922	0.572034	50.4224	120.633	100.486	0.278614
SGRAN_1244	cysS	Cysteine--tRNA ligase	J	60.3924	180.978	120.685	0.3337	94.1882	198.261	146.225	0.475072	62.9838	150.549	70.4967	0.299083
SGRAN_1245	AI27_04095	Putative outer membrane autotransporter		67.1284	78.881	73.0047	0.851008	77.5103	86.4142	81.9622	0.896963	119.85	78.0096	128.764	1.30573
SGRAN_1246	FG95_01601	Hemolysin activation/secretion protein-like protein	U	60.5153	68.8146	64.665	0.879396	70.2018	75.3865	72.7942	0.931225	164.761	137.679	145.912	2.0576
SGRAN_1247	EBMC1_00895	Hypotheticall protein		74.6573	88.4705	81.5639	0.843867	149.407	96.9196	123.163	1.54156	107.391	127.063	75.3047	1.04318
SGRAN_1248	FG91_02046	Adenylate/guanylate cyclase	T	43.7729	59.3126	51.5427	0.738003	37.471	64.977	51.224	0.576681	48.255	43.2183	74.633	0.699171
SGRAN_1249	FG91_02047	TPR repeat-containing protein	S	121.981	94.8815	108.431	1.28561	88.6031	103.943	96.273	0.85242	141.654	101.011	389.971	1.28303
SGRAN_1250	A33O_17374	Aldolase	S	578.987	709.04	644.014	0.816579	716.445	776.754	746.6	0.922358	336.719	638.288	413.573	0.408117
SGRAN_1251	bolA	BolA-like protein	T	316.386	396.249	356.317	0.798452	375.122	434.091	404.606	0.864155	192.067	490.428	117.374	0.416554
SGRAN_1252	grlA	Probable monothiol glutaredoxin GrlA	O	1259.9	1041.39	1150.64	1.20983	1013.34	1140.85	1077.1	0.888232	1060.42	42.6811	723.15	0.875086
SGRAN_1253	Acav_4737	Diguanylate cyclase	T	412.422	180.393	296.408	2.28624	158.072	197.621	177.846	0.799875	651.336	385.88	374.841	3.10293
SGRAN_1254	EBMC1_14223	Beta-lactamase-like protein	R	204.303	126.639	165.471	1.61327	128.198	138.733	133.466	0.924063	98.9361	98.346	205.453	0.67139
SGRAN_1255	EBMC1_14228	Uncharacterized protein		247.997	157.326	202.661	1.57633	127.317	172.351	149.834	0.738708	157.926	311.97	337.824	0.862663
SGRAN_1256	nadA	Quinolinate synthase A	H	642.964	348.782	495.873	1.84346	332.445	382.091	357.268	0.870068	259.633	517.722	456.942	0.639725
SGRAN_1257	BV97_03925	XRE family transcriptional regulator	K	1374.22	397.104	885.662	3.4606	457.148	435.028	446.088	1.05085	613.398	654.251	1584.87	1.32747
SGRAN_1258	APT_2109	Putative uncharacterized protein	S	3291.33	1090.99	2191.16	3.01683	982.488	1195.18	1088.83	0.822042	2507.8	2556.34	8587.6	1.97542
SGRAN_1259	Sala_0468	Uncharacterized protein		0	54396.6	27198.3	0	67765.6	59591.6	63678.6	1.13717	0	14667.4	1613.97	0
SGRAN_1260	mltA2	Transglycosylase	S	1843.82	80.5458	962.183	22.8916	120.756	88.2381	104.497	1.36852	6485.22	3227.95	11419.8	69.1941
SGRAN_1261	mltA3	Transglycosylase	S	4563.99	3937.02	4250.51	1.15925	5753.34	4313.01	5033.18	1.33395	13710.4	16354.3	6961.66	2.99275
SGRAN_1262	hlyD	Secretion protein HylD	M	350.607	165.325	257.966	2.12071	178.952	181.114	180.033	0.988063	262.256	212.921	277.639	1.36325
SGRAN_1263	acrB	Acriflavin resistance protein	V	250.07	254.296	252.183	0.983382	324.883	278.582	301.732	1.1662	190.369	293.023	203.225	0.643345
SGRAN_1264	BF95_19205	Membrane protein	S	99.7542	93.2043	96.4793	1.07027	108.422	102.105	105.263	1.06187	194.581	216.08	109.32	1.79412
SGRAN_1265	yeeZ	Epimerase	MG	25.0321	27.5631	26.2976	0.908174	24.9637	30.1954	27.5795	0.826739	35.0239	24.0581	78.636	1.09201
SGRAN_1266	pepN	Alpha-aminoacylpeptide hydrolase	E	70.392	95.5425	82.9673	0.736761	99.9708	104.667	102.319	0.955132	97.5107	122.248	206.055	0.877092
SGRAN_1267	sugE2	Small multidrug resistance protein	P	165.899	252.942	209.421	0.655878	275.915	277.098	276.507	0.995731	157.864	314.599	185.462	0.536352
SGRAN_1268	linN	ABC transporter	R	199.3	272.209	235.755	0.732158	321.928	298.206	310.067	1.07955	254.597	213.06	228.265	0.803782
SGRAN_1269	Sala_0479	Mammalian cell entry related	Q	138.691	243.703	191.197	0.569098	274.123	266.977	270.55	1.02677	174.082	201.933	220.742	0.613875
SGRAN_1270	metN2	Methionine import ATP-binding protein MetN	Q	119.935	186.61	153.273	0.642704	198.129	204.431	201.28	0.969173	134.142	267.402	289.25	0.617759
SGRAN_1271	mlaE_1	ABC transporter permease	Q	156.412	253.135	204.774	0.6179	343.983	277.31	310.647	1.24043	284.227	444.357	158.7	0.96494
SGRAN_1272	FG91_01073	HAD-superfamily subfamily IB, PSPase-like protein	E	60.7483	62.2797	61.514	0.975411	64.0496	68.2275	66.1386	0.938765	52.8334	33.1733	81.2177	0.729037
SGRAN_1273	mdeA	Methionine gamma-lyase	E	133.868	134.111	133.989	0.998188	154.196	146.919	150.558	1.04953	106.96	109.602	88.286	0.685399
SGRAN_1274	sdcS	Anion transporter	P	53.9701	89.2832	71.6266	0.604482	76.8176	97.8099	87.3137	0.785377	36.0836	69.612	38.9353	0.347318
SGRAN_1275	yfiH	Laccase domain protein	S	54.8233	68.3615	61.5924	0.801962	74.8867	74.8901	74.8884	0.999955	37.3534	41.7871	79.2107	0.469576
SGRAN_1276	SKP52_04580	N-acetyltransferase GCN5	R	53.7886	85.5677	69.6782	0.628609	114.153	93.7395	103.946	1.21777	106.141	121.068	61.0726	1.06601
SGRAN_1277	A11S_897	ATP synthase subunit beta	S	33.7371	48.2815	41.0093	0.698758	47.4403	52.8925	50.1664	0.896919	29.347	16.0041	115.955	0.522361
SGRAN_1278	lgt	Prolipoprotein diacylglyceryl transferase	M	156.361	247.559	201.96	0.631611	278.008	271.202	274.605	1.0251	208.894	202.563	138.789	0.72516
SGRAN_1279	EBMC1_14338	AMP-dependent synthetase and ligase	IQ	70.0183	130.811	100.415	0.535263	82.0086	143.304	112.656	0.57227	366.628	68.6847	348.414	2.40862
SGRAN_1280	cfa	Cyclopropane-fatty-acyl-phospholipid synthase	M	162.274	110.808	136.541	1.46446	117.224	121.39	119.307	0.965681	402.716	330.2	1846.08	3.12333
SGRAN_1281	A1OC_00229	Addiction module killer protein	S	2539.59	1803.12	2171.36	1.40844	1328.23	1975.32	1651.78	0.672413	2113.92	3289.45	1291.98	1.00752
SGRAN_1282	A3SK_0122795	Addiction module antitoxin	K	1398.47	577.245	987.858	2.42266	849.343	632.373	740.858	1.3431	803.639	470.041	476.031	1.19643
SGRAN_1283	JW0566	Miniconductance mechanosensitive channel YbdG	M	385.224	240.145	312.685	1.60413	377.108	263.08	320.094	1.43343	118.085	148.424	153.242	0.422579
SGRAN_1284	argG	Argininosuccinate synthase	E	121.692	265.566	193.629	0.458236	112.435	290.928	201.681	0.38647	58.3615	188.399	750.851	0.188861
SGRAN_1285	EBMC1_14373	Uncharacterized protein		108.68	144.237	126.459	0.753482	52.6495	158.011	105.33	0.333201	1400.59	1443.34	768.662	8.34494
SGRAN_1286	ltaE	Low specificity L-TA	E	65.744	105.857	85.8005	0.621064	66.1021	115.967	91.0345	0.570008	100.683	136.735	128.763	0.817378
SGRAN_1287	AI27_06255	Multidrug transporter	GER	70.2475	115.919	93.0832	0.606005	55.4105	126.989	91.1997	0.436341	88.3533	156.842	206.555	0.655022
SGRAN_1288	murA	UDP-N-acetylglucosamine 1-carboxyvinyltransferase	M	183.208	268.229	225.719	0.683028	182.339	293.845	238.092	0.620528	103.84	324.756	84.9385	0.332695
SGRAN_1289	yyaM	Multidrug DMT transporter permease	GER	50.8513	47.939	49.3952	1.06075	53.8359	52.5172	53.1766	1.02511	40.6133	66.0371	71.9566	0.72806
SGRAN_1290	nahD	DSBA oxidoreductase	Q	109.751	77.131	93.441	1.42292	142.319	84.4971	113.408	1.68431	67.6657	103.3	45.0902	0.753923
SGRAN_1291	budC_1	Glucose 1-dehydrogenase	IQR	57.4488	26.1806	41.8147	2.19433	50.8047	28.6808	39.7428	1.77138	25.4236	22.5147	66.3413	0.834537
SGRAN_1292	B723_12655	HxlR family transcriptional regulator	K	305.824	45.2875	175.556	6.75295	67.3979	49.6125	58.5052	1.35849	103.471	107.259	510.245	1.96349
SGRAN_1293	clpS	ATP-dependent Clp protease adapter protein ClpS	S	2416.33	619.153	1517.74	3.90264	1042.36	678.283	860.322	1.53676	1210.48	917.019	7398.94	1.68015
SGRAN_1294	AI27_03710	Phasin	S	52119.6	3640.12	27879.9	14.3181	10330	3987.76	7158.88	2.59043	22583.7	13587.4	11443.4	5.33171
SGRAN_1295	phbC2	Poly-beta-hydroxybutyrate polymerase	I	409.338	369.057	389.197	1.10915	422.61	404.303	413.457	1.04528	311.514	303.156	549.765	0.725389
SGRAN_1296	dapL	DAP-aminotransferase	E	411.213	435.9	423.557	0.943365	591.865	477.529	534.697	1.23943	373.611	788.017	327.15	0.73658
SGRAN_1297	BF95_16225	Uncharacterized protein		276.717	209.711	243.214	1.31952	301.875	229.739	265.807	1.31399	227.425	280.69	168.916	0.931974
SGRAN_1298	gudP2	Major facilitator family transporter	G	89.1015	65.187	77.1442	1.36686	77.0843	71.4125	74.2484	1.07942	176.328	110.406	288.298	2.3246
SGRAN_1299	EBMC1_13843	NADPH-dependent FMN reductase	R	191.524	117.479	154.501	1.63028	168.927	128.698	148.812	1.31258	415.514	400.268	284.751	3.03958
SGRAN_1300	dhmA	Haloalkane dehalogenase	R	140.125	85.3651	112.745	1.64148	121.933	93.5176	107.725	1.30385	115.737	153.988	127.584	1.16514
SGRAN_1301	AZ78_22035	Membrane protein		69.6663	122.459	96.0627	0.568895	82.7867	134.154	108.47	0.617102	131.721	139.43	139.375	0.924384
SGRAN_1302	purA	Adenylosuccinate synthetase	F	137.963	281.755	209.859	0.489656	140.251	308.663	224.457	0.454382	58.6318	147.03	104.037	0.178833
SGRAN_1303	hisZ	ATP phosphoribosyltransferase regulatory subunit	E	163.868	171.289	167.578	0.956676	98.5502	187.647	143.099	0.525189	112.753	149.443	254.034	0.5657
SGRAN_1304	serA	D-3-phosphoglycerate dehydrogenase	HE	385.868	389.756	387.812	0.990025	82.8684	426.978	254.923	0.194081	204.258	395.316	252.969	0.450375
SGRAN_1305	serC	Phosphoserine transaminase	HE	397.397	436.509	416.953	0.910398	180.802	478.196	329.499	0.378092	458.706	301.68	414.585	0.903085
SGRAN_1307	EBMC1_13893	Extensin-like protein	S	46.059	179.207	112.633	0.257016	535.064	196.321	365.692	2.72545	331.779	370.463	379.7	1.59104
SGRAN_1308	AI27_02430	Lysine decarboxylase	R	171.783	330.056	250.919	0.520466	201.616	361.577	281.596	0.557602	105.52	427.621	351.09	0.274748
SGRAN_1309	cycM	Cytochrome c, class I	C	379.702	507.889	443.796	0.747608	194.287	556.394	375.341	0.34919	171.979	596.66	447.04	0.291001
SGRAN_1310	cycM2	Cytochrome c552	C	367.758	608.98	488.369	0.603892	414.015	667.138	540.577	0.620584	155.826	722.1	232.075	0.219899
SGRAN_1311	pheA	Prephenate dehydratase	E	129.592	253.94	191.766	0.510325	118.329	278.191	198.26	0.425352	78.4281	308.325	141.691	0.265417
SGRAN_1312	FG91_01120	CDP-alcohol phosphatidyltransferase	I	270.078	240.375	255.226	1.12357	255.736	263.331	259.534	0.971158	187.812	204.953	133.78	0.671462
SGRAN_1313	Sala_0624	Uncharacterized protein		155.891	128.219	142.055	1.21582	164.551	140.464	152.507	1.17148	131.137	79.7479	229.927	0.878946
SGRAN_1314	polA	DNA polymerase I	L	241.217	200.463	220.84	1.2033	234.005	219.607	226.806	1.06556	163.195	328.716	94.949	0.699618
SGRAN_1315	A1OC_01378	Aldehyde-activating protein	S	259.246	332.373	295.809	0.779985	511.187	364.115	437.651	1.40392	520.774	26.7031	419.12	1.34651
SGRAN_1316	sulII	Dihydropteroate synthase type-2	H	137	202.253	169.626	0.677369	301.517	221.568	261.543	1.36083	193.595	317.467	427.918	0.822597
SGRAN_1317	glmM	Phosphoglucosamine mutase	G	312.327	452.758	382.543	0.689832	580.494	495.997	538.245	1.17036	853.476	662.24	549.774	1.61999
SGRAN_1318	insA	Transposase InsA		171.442	161.908	166.675	1.05889	152.855	177.37	165.113	0.861786	178.759	246.073	359.841	0.948832
SGRAN_1319	AX27061_3447	Uncharacterized protein		745.186	612.53	678.858	1.21657	920.674	671.027	795.851	1.37204	1054.18	540.923	607.198	1.47902
SGRAN_1320	parA2	Plasmid partitioning protein ParA	L	305.137	119.839	212.488	2.54622	159.702	131.284	145.493	1.21646	147.185	160.216	152.223	1.05548
SGRAN_1321	arsR3	ArsR family transcriptional regulator	K	435.247	77.1206	256.184	5.64372	452.72	84.4857	268.603	5.35854	102.126	157.261	114.352	1.13803
SGRAN_1322	arsH2	NADPH-dependent FMN reductase ArsH	R	275.013	66.5869	170.8	4.13014	615.462	72.946	344.204	8.43723	160.251	126.579	260.808	2.06823
SGRAN_1323	arsC3	Arsenate reductase	T	512.833	173.743	343.288	2.95168	1124.06	190.336	657.198	5.90566	280.183	361.366	262.104	1.38587
SGRAN_1324	arsB2	Arsenical-resistance protein	P	328.394	173.111	250.752	1.89701	770.635	189.644	480.139	4.06359	270.141	244.025	317.315	1.34108
SGRAN_1325	A13A_02680	Putative transcriptional regulator		345.492	379.993	362.743	0.909206	863.156	416.283	639.719	2.07348	446.784	364.488	325.976	1.01044
SGRAN_1327	trbL2	Conjugal transfer protein TrbL	U	114.999	228.986	171.993	0.50221	320.436	250.854	285.645	1.27738	334.855	205.169	283.627	1.25671
SGRAN_1328	A13A_02684	Entry exclusion lipoprotein TrbK		136.056	237.818	186.937	0.572101	243.883	260.53	252.207	0.936103	108.89	232.398	178.205	0.393487
SGRAN_1329	trbJ2	Conjugal transfer protein TrbJ	U	151.9	221.495	186.697	0.685794	323.417	242.648	283.032	1.33286	204.377	247.52	248.179	0.79297
SGRAN_1331	repC	Replication protein C		354.023	664.737	509.38	0.532576	513.915	728.221	621.068	0.705713	548.899	291.981	428.621	0.709627
SGRAN_1332	repA2	RepA replication protein	L	274.149	298.205	286.177	0.919331	307.748	326.684	317.216	0.942036	491.703	308.344	314.202	1.41702
SGRAN_1333	intA_1	Integrase	L	133.935	247.278	190.606	0.541637	271.395	270.893	271.144	1.00185	264.492	136.701	232.724	0.919211
SGRAN_1334	guaA	GMP synthase glutamine-hydrolyzing	F	68.7812	265.244	167.013	0.259313	122.842	290.576	206.709	0.422753	52.6864	200.955	33.1127	0.170702
SGRAN_1335	C100_06985	TonB-dependent receptor	H	26.4232	21.9321	24.1776	1.20477	25.702	24.0266	24.8643	1.06973	23.9824	13.539	24.8304	0.939723
SGRAN_1336	Gobs_4609	D-inositol 3-phosphate glycosyltransferase	M	19.586	23.4478	21.5169	0.835302	24.3588	25.6871	25.023	0.948289	32.3495	25.6785	38.382	1.18564
SGRAN_1337	EBMC1_13958	Metallophosphoesterase	S	74.7814	51.9641	63.3728	1.4391	60.1218	56.9268	58.5243	1.05612	40.8144	44.4146	162.093	0.67499
SGRAN_1338	NGR_a01370	Putative aldehyde-dehydrogenase-like protein y4uC	C	250.571	167.959	209.265	1.49186	246.166	184	215.083	1.33786	195.437	283.372	118.511	0.99998
SGRAN_1339	ilvB-2	Acetolactate synthase	EH	123.774	101.757	112.766	1.21637	137.237	111.475	124.356	1.2311	144.44	41.5845	87.6216	1.21987
SGRAN_1340	GAU_1493	N-formylglutamate amidohydrolase		41.9252	55.6918	48.8085	0.752807	48.9391	61.0105	54.9748	0.802142	58.2087	30.8032	115.633	0.898223
SGRAN_1341	cobT2	Aerobic cobaltochelatase subunit CobT	H	157.252	251.814	204.533	0.624477	288.662	275.863	282.262	1.0464	120.312	173.057	82.341	0.410597
SGRAN_1342	EBMC1_13993	Uncharacterized protein	S	25.0287	30.3832	27.706	0.823768	47.7774	33.2849	40.5311	1.43541	36.2581	44.37	65.8821	1.02555
SGRAN_1343	A1OC_02805	Uncharacterized protein		88.3723	79.8816	84.1269	1.10629	59.7149	87.5105	73.6127	0.682374	73.625	95.5062	158.462	0.792074
SGRAN_1344	cobS	Aerobic cobaltochelatase subunit CobS	R	204.815	282.773	243.794	0.724309	246.423	309.778	278.101	0.795483	143.788	243.299	93.2122	0.436991
SGRAN_1345	FG95_02667	Putative ester cyclase		109.694	59.1292	84.4116	1.85516	106.447	64.7761	85.6115	1.64331	86.0879	42.6363	74.5813	1.2512
SGRAN_1346	EBMC1_14013	Heat shock protein DnaJ-like protein	O	90.0972	60.5853	75.3413	1.48711	111.026	66.3713	88.6987	1.6728	97.0662	63.0747	204.884	1.37685
SGRAN_1347	FG91_01184	Transcriptional regulator BolA	T	319.415	306.895	313.155	1.0408	648.475	336.204	492.34	1.92881	487.919	312.702	406.235	1.3663
SGRAN_1348	CC_3178	Pirin-like protein	R	237.528	197.906	217.717	1.20021	355.202	216.806	286.004	1.63834	205.143	324.55	142.17	0.890811
SGRAN_1349	EBMC1_13591	Alpha/beta hydrolase	R	112.807	57.6051	85.2061	1.95828	83.876	63.1065	73.4913	1.32912	75.1896	79.1962	130.75	1.12172
SGRAN_1350	EBMC1_13571	Uncharacterized protein		103.631	112.374	108.002	0.922197	183.787	123.106	153.447	1.49292	180.646	186.31	174.492	1.3815
SGRAN_1351	FG91_01191	Beta-lactamase	V	115.081	86.6	100.84	1.32888	91.8526	94.8705	93.3615	0.968189	99.5004	168.338	208.521	0.987401
SGRAN_1352	SKP52_04960	Phenazine biosynthesis PhzC/PhzF protein	R	271.348	303.686	287.517	0.893515	222.573	332.688	277.63	0.669014	236.442	317.542	198.281	0.669095
SGRAN_1353	pdxH	Pyridoxine/pyridoxamine 5'-phosphate oxidase	H	117.342	145.127	131.234	0.808547	170.627	158.987	164.807	1.07321	65.6889	160.119	125.578	0.388982
SGRAN_1354	cbpA	Molecular chaperone DnaJ	O	237.661	231.379	234.52	1.02715	244.073	253.476	248.774	0.962904	229.693	185.467	166.994	0.853123
SGRAN_1355	FG95_02679	Ribonuclease BN	S	128.595	129.362	128.978	0.994071	117.85	141.716	129.783	0.831593	75.5749	104.295	124.466	0.502065
SGRAN_1356	fabI	Enoyl-[acyl-carrier-protein] reductase [NADH] FabI	I	215.678	244.593	230.135	0.881783	247.566	267.952	257.759	0.923919	212.262	173.357	296.454	0.745789
SGRAN_1357	FG95_02681	Acetyltransferase family protein	R	241.081	297.018	269.049	0.811671	233.756	325.384	279.57	0.7184	418.53	380.646	221.682	1.21096
SGRAN_1358	aroC	Chorismate synthase	E	87.8217	125.386	106.604	0.700411	141.08	137.361	139.221	1.02707	109.321	24.834	72.1168	0.749277
SGRAN_1359	FG91_01199	Putative sodium/sulfate symporter	P	49.603	97.627	73.615	0.508087	82.3604	106.951	94.6557	0.770076	29.7341	34.9126	195.82	0.261742
SGRAN_1360	dctA	C4-dicarboxylate transport protein	C	115.475	287.887	201.681	0.401112	230.587	315.381	272.984	0.731138	88.3647	361.906	63.3041	0.263782
SGRAN_1361	gltP	Sodium:dicarboxylate symporter	C	128.759	74.4442	101.602	1.7296	87.3412	81.5537	84.4475	1.07097	120.363	38.2434	75.8974	1.38947
SGRAN_1362	EBMC1_13511	Uncharacterized protein		128.282	23.7431	76.0126	5.40292	63.4683	26.0106	44.7394	2.44009	112.478	31.4319	73.4562	4.07116
SGRAN_1363	cyp136	Cytochrome P450	Q	76.4982	32.6559	54.577	2.34255	52.9616	35.7746	44.3681	1.48042	79.3626	34.4345	66.6875	2.08853
SGRAN_1364	FG95_02689	Extensin-like protein	S	284.717	91.7105	188.214	3.10452	442.25	100.469	271.36	4.40186	61.9487	54.0124	270.655	0.580501
SGRAN_1365	Sala_0667	HesB/YadR/YfhF	S	1123.23	421.355	772.293	2.66576	2909.79	461.595	1685.69	6.30377	686.261	479.361	501.112	1.39968
SGRAN_1366	ABAC402_09420	FeS assembly SUF system protein	R	552.734	204.268	378.501	2.70593	1640.08	223.776	931.928	7.32911	358.137	315.963	325.282	1.50673
SGRAN_1367	sufS	Probable cysteine desulfurase	E	459.945	120.907	290.426	3.80412	1267.21	132.453	699.832	9.56724	209.056	292.427	266.556	1.48593
SGRAN_1368	sufD	SufBD protein	O	645.734	143.821	394.778	4.48985	2009.3	157.556	1083.43	12.7529	233.575	324.056	240.428	1.3957
SGRAN_1369	sufC	Probable ABC transporter ATP-binding protein	O	1158.46	256.689	707.575	4.51309	3020.93	281.203	1651.07	10.7429	426.841	247.28	422.432	1.42905
SGRAN_1370	sufB	FeS cluster assembly protein SufB	O	877.706	199.991	538.849	4.38873	2208.18	219.091	1213.64	10.0788	327.402	418.022	255.71	1.40688
SGRAN_1371	FG91_01218	Transcriptional regulator, BadM/Rrf2 family	K	356.389	85.0574	220.723	4.18998	841.478	93.1805	467.329	9.03062	248.786	184.019	241.458	2.51363
SGRAN_1372	FG91_01219	Transcriptional regulator, AraC family	K	161.126	154.331	157.728	1.04403	191.768	169.07	180.419	1.13425	269.725	234.13	224.204	1.50194
SGRAN_1373	FG91_01220	Uncharacterized protein	S	116.948	183.679	150.314	0.636698	217.788	201.22	209.504	1.08234	95.7252	178.682	62.1226	0.447873
SGRAN_1374	pyrD	Dihydroorotate dehydrogenase (quinone)	F	30.0373	38.1309	34.0841	0.787742	24.2614	41.7724	33.0169	0.5808	27.0427	28.5199	208.268	0.609482
SGRAN_1375	ggt3	Gamma-glutamyltransferase	E	312.808	260.169	286.488	1.20233	356.219	285.016	320.618	1.24982	195.598	389.494	227.84	0.646094
SGRAN_1376	EBMC1_13431	AMP-dependent synthetase and ligase	I	120.652	216.932	168.792	0.556174	283.09	237.65	260.37	1.19121	121.078	260.082	331.731	0.479654
SGRAN_1377	FG95_02705	Uncharacterized protein		357.054	246.253	301.654	1.44995	283.025	269.771	276.398	1.04913	393.443	542.384	234.741	1.37305
SGRAN_1378	gloB	Hydroxyacylglutathione hydrolase GloB	R	103.802	74.5004	89.1512	1.39331	111.81	81.6153	96.7126	1.36996	95.581	76.0396	95.8182	1.10256
SGRAN_1379	A246_16108	2-nitropropane dioxygenase	R	59.4865	87.3115	73.399	0.681313	99.6276	95.6498	97.6387	1.04159	69.2487	96.0554	261.389	0.681595
SGRAN_1380	gloA	Glyoxalase	E	271.886	411.894	341.89	0.660087	511.472	451.231	481.351	1.1335	179.309	453.529	244.164	0.374114
SGRAN_1381	Sala_0686	4-hydroxybenzoyl-CoA thioesterase	R	99.1941	241.71	170.452	0.410385	262.023	264.793	263.408	0.989539	86.3339	309.019	54.4312	0.306955
SGRAN_1382	EBMC1_12726	Alpha/beta hydrolase	E	69.7813	133.092	101.437	0.524309	206.417	145.802	176.109	1.41574	60.7569	22.5284	35.0811	0.392312
SGRAN_1383	EBMC1_12701	Putative membrane protein		13.4343	20.6724	17.0534	0.649866	332.821	22.6466	177.734	14.6963	20.2475	9.40531	123.686	0.841724
SGRAN_1384	thrS	Threonine--tRNA ligase	J	206.406	272.826	239.616	0.756548	180.284	298.882	239.583	0.603195	111.43	227.124	111.537	0.350997
SGRAN_1385	EBMC1_12691	DUF81 protein		180.319	199.09	189.704	0.905716	163.775	218.104	190.94	0.750903	66.4718	111.644	68.5273	0.286929
SGRAN_1386	FG95_02719	Putative ABC transporter permease protein	Q	84.6885	75.0128	79.8507	1.12899	66.1878	82.1766	74.1822	0.805434	19.9803	70.5827	49.922	0.228905
SGRAN_1387	FG91_00378	ABC transporter	Q	75.7606	60.5428	68.1517	1.25136	80.9315	66.3247	73.6281	1.22023	33.0231	79.8636	93.8855	0.468752
SGRAN_1388	tesA	Acyl-CoA thioesterase	E	205.177	106.819	155.998	1.92079	168.883	117.02	142.952	1.4432	205.485	154.748	120.116	1.65318
SGRAN_1389	yiiM	Molybdenum cofactor sulfurase	S	68.1736	48.1803	58.1769	1.41497	72.5074	52.7816	62.6445	1.37372	38.4949	34.7466	45.4654	0.686628
SGRAN_1390	H261_16540	Transcriptional regulator, MarR family	K	54.3838	36.0251	45.2045	1.50961	111.46	39.4655	75.4627	2.82424	71.4018	52.4359	82.8979	1.7033
SGRAN_1391	AB07_0297	Thioredoxin		33.1817	69.3577	51.2697	0.478414	240.14	75.9814	158.061	3.16051	49.8837	94.394	277.356	0.618089
SGRAN_1392	FG91_00380	Opacity protein antigens-like protein		773.119	441.051	607.085	1.7529	1215.79	483.172	849.481	2.51627	156.699	504.828	240.329	0.305327
SGRAN_1393	rlmN	Dual-specificity RNA methyltransferase RlmN	R	193.901	244.99	219.446	0.791465	99.3542	268.387	183.871	0.37019	185.127	323.959	621.389	0.649393
SGRAN_1394	EBMC1_12656	Uncharacterized protein		278.89	193.471	236.18	1.44151	395.374	211.948	303.661	1.86543	1646.43	1057.65	917.011	7.31331
SGRAN_1395	BDIM_28520	Uncharacterized protein		244.33	161.976	203.153	1.50843	238.659	177.445	208.052	1.34497	127.32	187.592	100.505	0.675513
SGRAN_1396	FG95_02739	Uncharacterized protein		106.854	72.5994	89.7267	1.47183	71.305	79.5327	75.4189	0.896549	97.2993	73.6891	618.365	1.15177
SGRAN_1397	dnaN	DNA polymerase III subunit beta	L	455.362	920.867	688.115	0.494493	890.793	1008.81	949.802	0.883014	361.978	1139.43	344.229	0.337811
SGRAN_1398	sndH	L-sorbosone dehydrogenase	G	424.707	321.335	373.021	1.3217	412.444	352.023	382.234	1.17164	420.118	326.48	630.861	1.12357
SGRAN_1399	EBMC1_12616	Uncharacterized protein		233.971	401.549	317.76	0.582671	317.18	439.898	378.539	0.721031	727.43	841.604	498.884	1.55683
SGRAN_1400	argC	N-acetyl-gamma-glutamyl-phosphate reductase	E	192.677	270.125	231.401	0.713288	150.069	295.922	222.995	0.507123	153.84	270.338	88.1839	0.489431
SGRAN_1401	EBMC1_12606	Cell wall-associated hydrolase	M	147.936	171.488	159.712	0.862661	137.395	187.865	162.63	0.73135	94.9895	22.5277	90.8073	0.476026
SGRAN_1402	pepA	Probable cytosol aminopeptidase	E	119.346	99.6733	109.51	1.19737	119.638	109.192	114.415	1.09567	91.1932	86.625	99.8526	0.78627
SGRAN_1403	AI27_16870	Uncharacterized protein		58.5969	10.8348	34.7158	5.40821	8.93523	11.8695	10.4024	0.752789	173.513	108.512	162.839	13.7626
SGRAN_1404	yhxC	Short-chain dehydrogenase	IQR	76.97	12.0459	44.508	6.38973	9.97591	13.1963	11.5861	0.755963	243.282	152.166	365.022	17.3563
SGRAN_1405	RLPCCGM1_c1581	Uncharacterized protein		112.218	50.5839	81.4009	2.21845	37.3733	55.4147	46.394	0.674429	788.883	486.763	552.803	13.4026
SGRAN_1406	FG95_02749	Monooxygenase, flavin-binding family	P	92.9561	59.983	76.4695	1.54971	94.7424	65.7114	80.2269	1.4418	517.512	316.722	349.537	7.41447
SGRAN_1407	pitX	Putative pit accessory protein	P	177.71	309.586	243.648	0.574025	156.038	339.152	247.595	0.460083	83.1848	181.563	116.372	0.230914
SGRAN_1408	pit	Probable low-affinity inorganic phosphate transporter	P	125.631	294.34	209.986	0.426823	123.646	322.45	223.048	0.383458	60.7788	149.559	245.77	0.177456
SGRAN_1409	fixJ2	Response regulator FixJ	T	408.693	276.771	342.732	1.47665	382.386	303.203	342.794	1.26116	310.23	430.761	182.146	0.963277
SGRAN_1410	DK37_13025	Curli production assembly/transport component CsgF		106.024	36.7413	71.3826	2.88569	90.174	40.2502	65.2121	2.24034	51.3571	54.0614	80.8551	1.20125
SGRAN_1411	csgG	Curli production assembly/transport component CsgG	M	217.089	41.1739	129.131	5.27249	58.4104	45.1061	51.7583	1.29496	202.005	110.353	141.354	4.21626
SGRAN_1412	LK12_03305	Uncharacterized protein		32.2511	32.858	32.5545	0.98153	37.6362	35.996	36.8161	1.04557	70.3577	80.7027	40.7055	1.84017
SGRAN_1413	WP_046763213.1	Uncharacterized protein		15.7205	12.7152	14.2178	1.23635	12.0907	13.9296	13.0101	0.867986	14.7085	11.0533	107.862	0.994106
SGRAN_1414	BV97_03510	Uncharacterized protein		110.505	59.0265	84.7657	1.87213	66.669	64.6636	65.6663	1.03101	449.654	201.015	275.94	6.54664
SGRAN_1415	rimO	Ribosomal protein S12 methylthiotransferase RimO	J	124.908	172.863	148.886	0.722584	74.5922	189.372	131.982	0.393892	94.7046	102.225	150.713	0.470823
SGRAN_1416	AI27_01720	Membrane protein	S	97.5081	79.2213	88.3647	1.23083	95.8545	86.787	91.3208	1.10448	219.696	206.722	252.61	2.38324
SGRAN_1417	NT2_01_06440	Putative acyl-CoA dehydrogenase	I	158.2	158.175	158.188	1.00016	177.483	173.281	175.382	1.02425	217.5	285.524	242.548	1.18171
SGRAN_1418	AX27061_4636	Acyl-CoA dehydrogenase	I	117.743	108.73	113.237	1.08289	151.93	119.114	135.522	1.2755	204.623	267.595	116.125	1.6173
SGRAN_1419	BV95_02991	Transcriptional regulator IclR-like protein	K	52.0274	41.6771	46.8522	1.24835	62.8666	45.6574	54.262	1.37692	92.0343	27.628	79.5325	1.89775
SGRAN_1420	mhpD2	2-keto-4-pentenoate hydratase	Q	72.7461	65.5327	69.1394	1.11007	76.1375	71.7912	73.9643	1.06054	66.1653	67.0307	49.4421	0.86768
SGRAN_1421	mhpF2	Acetaldehyde dehydrogenase	Q	38.9342	58.2564	48.5953	0.668325	50.1549	63.82	56.9874	0.785881	32.8263	32.719	59.7943	0.484245
SGRAN_1422	mhpE2	4-hydroxy-2-keto-pentanoic acid aldolase	E	64.1837	80.8826	72.5332	0.793542	97.6118	88.607	93.1094	1.10163	49.9813	86.7623	45.4504	0.531056
SGRAN_1423	BN1110_02368	Uncharacterized protein	K	58.1032	35.0562	46.5797	1.65743	52.1516	38.4041	45.2779	1.35797	49.3351	40.9195	44.1406	1.20942
SGRAN_1424	EBMC1_10254	Acyl-CoA transferase/carnitine dehydratase	C	30.4606	31.5653	31.013	0.965003	27.7009	34.5798	31.1403	0.801072	49.1805	38.9462	41.6529	1.33897
SGRAN_1425	echA4	Enoyl-CoA hydratase	I	13.7919	34.5327	24.1623	0.399387	24.9278	37.8307	31.3792	0.65893	46.537	34.1253	43.1873	1.15812
SGRAN_1426	aidB	Acyl-CoA dehydrogenase	I	44.9151	35.9112	40.4132	1.25073	33.494	39.3408	36.4174	0.851381	74.7527	39.8376	67.621	1.78889
SGRAN_1427	echA5	Enoyl-CoA hydratase	I	50.5675	25.294	37.9308	1.99919	28.9297	27.7096	28.3196	1.04403	59.4277	60.4894	43.995	2.0191
SGRAN_1428	yohC	Uncharacterized protein		323.826	80.7234	202.275	4.01155	118.506	88.4326	103.469	1.34007	375.223	28.5622	409.868	3.99464
SGRAN_1429	B273_0313	TonB-dependent receptor	H	281.464	568.926	425.195	0.494729	435.612	623.259	529.436	0.698926	66.8822	444.513	80.1702	0.101028
SGRAN_1430	AI27_05265	TonB-dependent receptor	P	53.7654	59.4626	56.614	0.904189	66.9092	65.1414	66.0253	1.02714	109.229	93.4581	54.6145	1.57863
SGRAN_1431	NSU_2526	Transposase	L	0	0	0	#DIV/0!	0	0	0	#DIV/0!	0	0	0	#DIV/0!
SGRAN_1432	NSU_2525	Transposase	L	0	0	0	#DIV/0!	0	0	0	#DIV/0!	0	0	0	#DIV/0!
SGRAN_1433	AI27_05265	TonB-dependent receptor	P	143.593	57.8176	100.705	2.48355	86.7468	63.3393	75.043	1.36956	1885.1	420.979	1166.8	28.0196
SGRAN_1434	folE2	GTP cyclohydrolase 1	H	268.947	405.043	336.995	0.663996	478.117	443.725	460.921	1.07751	338.862	448.51	427.003	0.718968
SGRAN_1435	SKP52_03580	Uncharacterized protein	NU	285.717	646.992	466.354	0.441608	524.15	708.781	616.466	0.739509	526.914	515.143	517.858	0.699888
SGRAN_1436	SC1_04253	p pilus assembly protein, porin PapC	NU	105.326	426.234	265.78	0.247108	249.831	466.94	358.385	0.535039	279.162	508.802	318.687	0.562854
SGRAN_1437	WP_041565079.1	Uncharacterized protein		828.53	1744.29	1286.41	0.474996	1710.63	1910.88	1810.76	0.895205	4592.46	358.212	2331.1	2.26263
SGRAN_1438	BV97_05506	Uncharacterized protein		43.7632	69.7107	56.737	0.627783	71.3113	76.3682	73.8398	0.933783	83.5896	69.7482	46.0212	1.03048
SGRAN_1439	traA2	Conjugal transfer protein TraA	L	9.08501	8.1299	8.60745	1.11748	8.56505	8.90632	8.73569	0.961682	22.9689	8.45277	56.7255	2.42796
SGRAN_1440	traC2	Conjugal transfer protein TraC		45.5922	62.8058	54.199	0.725923	76.8367	68.8039	72.8203	1.11675	92.732	90.4821	90.6991	1.26887
SGRAN_1441	traD	Conjugal transfer protein TraD		70.6546	72.9623	71.8084	0.968371	92.823	79.9303	86.3766	1.1613	100.058	88.6662	276.477	1.17853
SGRAN_1442	BV97_00080	Uncharacterized protein		126.874	487.472	307.173	0.260269	405.562	534.026	469.794	0.759442	219.791	452.896	382.416	0.387479
SGRAN_1443	mucR	Nodulation competitiveness determinant	K	150.435	368.81	259.623	0.407893	512.475	404.032	458.254	1.2684	370.929	545.041	190.277	0.864322
SGRAN_1444	BV98_003138	Sigma-70 family RNA polymerase sigma factor	K	13.5686	11.2756	12.4221	1.20336	7.30378	12.3524	9.82809	0.591284	15.8037	9.62508	10.216	1.2045
SGRAN_1445	BV96_04152	RNA polymerase, sigma-24 subunit, ECF subfamily	K	31.9896	5.60444	18.797	5.7079	5.38278	6.13967	5.76122	0.876721	12.8186	4.62837	113.308	1.9656
SGRAN_1446	BV98_000878	Putative nucleotidyltransferase		340.59	25.8687	183.229	13.1661	32.0235	28.3392	30.1814	1.13001	438.852	213.797	328.166	14.5791
SGRAN_1447	ABENE_12760	Putative nucleotidyltransferase		157.869	245.952	201.911	0.641869	351.243	269.441	310.342	1.3036	204.705	217.479	122.361	0.715262
SGRAN_1448	FG95_01666	ParB-like protein	K	28.1322	21.0489	24.5906	1.33652	30.8979	23.0591	26.9785	1.33994	59.2213	40.0179	100.021	2.41789
SGRAN_1449	HEAR2246	Uncharacterized protein	R	57.5505	121.389	89.4698	0.4741	115.205	132.982	124.094	0.86632	87.7552	140.821	43.8776	0.621271
SGRAN_1450	AI27_13850	Opacity protein and related surface antigens-like protein	M	3822.71	14054.7	8938.7	0.271988	11687.8	15396.9	13542.3	0.759101	667.561	0	414.753	0.0408187
SGRAN_1451	FG95_01662	Phage transcriptional regulator, AlpA	K	55.7314	57.1439	56.4377	0.975282	58.6955	62.6013	60.6484	0.937608	111.111	161.945	136.136	1.67099
SGRAN_1452	FG91_01651	Uncharacterized protein		71.5566	62.6997	67.1282	1.14126	102.31	68.6877	85.4989	1.4895	167.782	161.161	113.794	2.29968
SGRAN_1453	AQ1_01833	Uncharacterized protein		35.2826	32.7643	34.0234	1.07686	41.254	35.8933	38.5737	1.14935	52.5689	59.8061	2097.89	1.37885
SGRAN_1454	rplI	50S ribosomal protein L9	J	901.15	3293.28	2097.22	0.273633	1462.08	3607.79	2534.93	0.405256	768.829	4143.21	1454.35	0.200627
SGRAN_1455	rpsR	30S ribosomal protein S18	J	544.202	2010.08	1277.14	0.270736	774.688	2202.05	1488.37	0.351803	353.133	2139.88	2049.57	0.150977
SGRAN_1456	rpsF	30S ribosomal protein S6	J	893.608	3230.33	2061.97	0.276631	1521.09	3538.84	2529.97	0.429827	709.571	3746	402.004	0.188771
SGRAN_1457	murC2	UDP-N-acetylmuramate--alanine ligase	M	43.1729	96.2625	69.7177	0.448491	59.9824	105.456	82.7192	0.568791	51.382	94.436	63.5104	0.458715
SGRAN_1458	EBMC1_02555	Peptidase U61, LD-carboxypeptidase A	V	26.4929	44.7589	35.6259	0.591902	74.73	49.0334	61.8817	1.52406	98.1934	75.6388	156.396	1.88534
SGRAN_1459	fabD	Malonyl CoA-acyl carrier protein transacylase	I	79.9839	192.719	136.351	0.415029	159.542	211.124	185.333	0.755679	103.326	214.599	288.792	0.460758
SGRAN_1460	fabG2	3-oxoacyl-[acyl-carrier-protein] reductase FabG	IQR	176.079	419.531	297.805	0.419704	313.91	459.597	386.754	0.683011	213.342	474.258	144.737	0.437018
SGRAN_1461	SC1_02969	outer membrane receptor protein, mostly Fe transport	P	35.261	66.6813	50.9711	0.528799	51.1548	73.0494	62.1021	0.700277	46.6931	76.1325	41.624	0.601778
SGRAN_1462	abgB	Amidohydrolase	R	12.0499	30.4696	21.2598	0.395473	24.7453	33.3795	29.0624	0.741332	47.9004	36.5548	50.4479	1.35102
SGRAN_1463	citE2	Citrate lyase	G	25.2454	53.8658	39.5556	0.468672	30.0236	59.01	44.5168	0.508788	35.8484	52.9955	110.942	0.571932
SGRAN_1464	WP_028239869.1	GntR family transcriptional regulator	K	74.8135	164.41	119.612	0.455042	197.098	180.112	188.605	1.09431	123.785	186.035	78.7972	0.647032
SGRAN_1465	ABAZ39_31950	L-carnitine dehydratase/bile acid-inducible protein F	C	30.1747	48.8832	39.529	0.617282	41.4399	53.5516	47.4958	0.773831	55.8233	33.8093	138.503	0.981393
SGRAN_1466	X946_480	MaoC like domain protein	I	85.2266	87.7564	86.4915	0.971172	102.486	96.1372	99.3116	1.06604	162.159	221.183	172.613	1.588
SGRAN_1467	MICAC_350007	MaoC domain protein dehydratase	I	113.623	134.163	123.893	0.846903	149.787	146.975	148.381	1.01913	185.127	183.068	103.573	1.18584
SGRAN_1468	A33O_03618	Microcystinase C	S	20.6647	18.8113	19.738	1.09853	19.9703	20.6078	20.2891	0.969065	30.9778	22.0195	44.442	1.4152
SGRAN_1469	BN1079_00787	Major facilitator transporter	G	20.9727	68.9238	44.9483	0.304288	1008	75.5061	541.753	13.3499	81.6183	57.9062	121.709	1.01767
SGRAN_1470	SKP52_14870	TonB-dependent receptor	P	27.216	132.802	80.009	0.204937	2333.92	145.485	1239.7	16.0423	145.933	161.799	384.445	0.944355
SGRAN_1471	cysK	Cysteine synthase	E	727.402	998.475	862.938	0.728513	809.264	1093.83	951.547	0.739844	336.263	622.956	554.483	0.28942
SGRAN_1472	EBMC1_02525	Uncharacterized protein		1149.01	467.567	808.288	2.45742	592.047	512.221	552.134	1.15584	440.933	772.704	234.315	0.810431
SGRAN_1473	EBMC1_02520	Uncharacterized protein	N	110.612	26.2439	68.4279	4.21477	27.606	28.7502	28.1781	0.960202	33.5681	27.6979	459.512	1.09922
SGRAN_1474	EBMC1_02515	Transcriptional regulator MraZ	S	253.027	573.839	413.433	0.440937	649.032	628.642	638.837	1.03243	337.508	885.455	292.122	0.505454
SGRAN_1475	rsmH	Ribosomal RNA small subunit methyltransferase H	M	76.8721	149.224	113.048	0.515146	150.708	163.475	157.091	0.921902	128.46	246.736	220.465	0.739806
SGRAN_1476	SKP52_14840	Uncharacterized protein		72.5164	262.893	167.705	0.27584	256.995	288	272.498	0.892344	129.087	312.47	103.14	0.421978
SGRAN_1477	ftsI	Peptidoglycan glycosyltransferase	M	156.251	336.603	246.427	0.4642	417.539	368.749	393.144	1.13231	199.212	77.1934	204.901	0.50861
SGRAN_1478	murE	UDP-N-acetylmuramoyl-L-alanyl-D-glutamate--2,6-diaminopimelate ligase	M	62.5038	163.057	112.78	0.383325	185.662	178.629	182.145	1.03937	84.0029	210.59	144.08	0.442736
SGRAN_1479	murF	UDP-N-acetylmuramoyl-tripeptide--D-alanyl-D-alanine ligase	M	81.2976	166.871	124.084	0.487188	212.648	182.807	197.727	1.16324	105.128	204.157	217.263	0.541409
SGRAN_1480	mraY	Phospho-N-acetylmuramoyl-pentapeptide-transferase	M	174.131	360.721	267.426	0.48273	356.964	395.171	376.067	0.903315	225.717	329.399	213.677	0.537749
SGRAN_1481	murD	UDP-N-acetylmuramoylalanine--D-glutamate ligase	M	82.7125	212.5	147.606	0.389235	168.297	232.794	200.546	0.722944	91.5483	201.637	179.774	0.370236
SGRAN_1482	ftsW	Cell division protein FtsW	D	78.7116	247.163	162.937	0.31846	185.549	270.767	228.158	0.685272	117.325	268	146.027	0.407939
SGRAN_1483	murG	UDP-N-acetylglucosamine--N-acetylmuramyl-(pentapeptide) pyrophosphoryl-undecaprenol N-acetylglucosamine transferase	M	87.2319	161.798	124.515	0.539141	152.014	177.25	164.632	0.857625	86.9998	174.729	218.25	0.462096
SGRAN_1484	murC	UDP-N-acetylmuramate--L-alanine ligase	M	122.456	252.807	187.631	0.484385	221.602	276.951	249.276	0.800149	145.201	349.501	253.546	0.493592
SGRAN_1485	murB	UDP-N-acetylenolpyruvoylglucosamine reductase	M	90.772	243.525	167.149	0.372742	223.251	266.782	245.017	0.836829	106.992	361.892	342.95	0.377567
SGRAN_1486	ddl	D-alanine--D-alanine ligase	M	163.284	363.705	263.495	0.448946	371.233	398.44	384.837	0.931716	282.975	578.909	320.273	0.66863
SGRAN_1487	ftsQ	Cell division protein FtsQ	M	132.705	278.405	205.555	0.476662	257.426	304.993	281.209	0.844039	146.176	357.571	155.729	0.451218
SGRAN_1488	ftsA	Cell division protein ftsA	D	109.544	254.013	181.779	0.431254	190.289	278.271	234.28	0.683826	157.516	165.283	469.418	0.532914
SGRAN_1489	ftsZ	Cell division protein FtsZ	D	726.019	749.105	737.562	0.969182	690.191	820.646	755.418	0.841034	660.868	781.321	453.764	0.758157
SGRAN_1490	AI27_08140	Sporulation protein	U	173.124	184.339	178.731	0.939161	168.458	201.943	185.201	0.834186	111.745	246.659	134.499	0.520953
SGRAN_1491	dgt	Deoxyguanosinetriphosphate triphosphohydrolase-like protein	F	117.405	187.356	152.38	0.626641	124.714	205.249	164.981	0.607623	63.7123	157.253	94.4742	0.292242
SGRAN_1492	spoIVCA	Recombinase	L	143.915	125.084	134.5	1.15055	117.503	137.03	127.267	0.857498	131.94	125.236	199.379	0.906486
SGRAN_1493	SKP52_11855	Uncharacterized protein	K	234.016	126.923	180.469	1.84376	158.73	139.044	148.887	1.14158	209.275	266.817	301.418	1.41698
SGRAN_1494	SKP52_11860	Uncharacterized protein		408.36	277.73	343.045	1.47035	313.631	304.254	308.942	1.03082	461.153	393.562	239.055	1.42695
SGRAN_1495	SKP52_11865	Uncharacterized protein		23.7227	19.0493	21.386	1.24533	41.1158	20.8685	30.9922	1.97023	22.8725	16.9573	30.9057	1.03186
SGRAN_1496	AL00_09985	Phage transcriptional regulator, AlpA	K	62.5224	34.0814	48.3019	1.8345	66.7351	37.3362	52.0357	1.78741	61.9653	38.9389	398.87	1.5625
SGRAN_1497	ABENE_12760	Putative nucleotidyltransferase		412.368	463.822	438.095	0.889065	910.586	508.117	709.351	1.79208	535.12	735.775	389.264	0.991488
SGRAN_1498	WP_006952849.1	Uncharacterized protein		579.738	134.776	357.257	4.30149	338.986	147.647	243.316	2.29592	162.024	243.408	281.478	1.03313
SGRAN_1499	FG95_01668	Nucleotidyltransferase		457.031	67.6079	262.319	6.76002	133.069	74.0646	103.567	1.79666	446.127	400.932	262.249	5.67085
SGRAN_1500	FG91_01644	RNA polymerase sigma factor SigJ		58.9112	48.7166	53.8139	1.20926	63.4476	53.3691	58.4083	1.18885	89.1575	78.3717	279.297	1.57278
SGRAN_1501	mucR2	Nodulation competitiveness determinant	K	119.106	325.511	222.309	0.365905	574.295	356.598	465.447	1.61048	365.906	469.437	397.231	0.96603
SGRAN_1502	BV96_02847	Uncharacterized protein		65.9133	247.73	156.822	0.266069	192.663	271.388	232.025	0.709917	231.705	428.557	123.376	0.803794
SGRAN_1503	Y88_3348	Similar to a uncharacterized protein		14.5607	27.5321	21.0464	0.528863	28.373	30.1615	29.2673	0.940703	23.7019	15.0467	19.3046	0.739829
SGRAN_1504	traD2	Conjugal transfer protein TraD		12.0912	12.5504	12.3208	0.963412	10.7473	13.749	12.2481	0.781679	25.2088	14.9074	22.8265	1.72617
SGRAN_1505	traC3	Conjugal transfer protein TraC		11.27	10.3114	10.7907	1.09297	9.67176	11.2962	10.484	0.856196	30.9107	20.4443	19.0399	2.57619
SGRAN_1506	traA3	Conjugal transfer protein TraA	L	8.95125	8.04351	8.49738	1.11285	8.67198	8.81168	8.74183	0.984146	17.2006	7.1692	43.3235	1.83775
SGRAN_1507	AL00_09860	Uncharacterized protein		40.2964	48.6763	44.4864	0.827844	46.6627	53.325	49.9939	0.875062	66.146	69.4464	61.8043	1.16781
SGRAN_1508	NGR_a01970	Probable transposase for insertion sequence element ISRM3-like		53.9217	59.2742	56.5979	0.909699	95.9392	64.935	80.4371	1.47747	94.0283	57.4626	235.837	1.36326
SGRAN_1509	A33O_15928	Transposase		331.818	151.712	241.765	2.18716	237.562	166.201	201.882	1.42937	555.355	377.645	419.985	3.14585
SGRAN_1510	AZA_90466	RES domain protein	S	351.515	174.079	262.797	2.01928	206.555	190.704	198.63	1.08312	294.369	284.614	276.374	1.45322
SGRAN_1511	Asru_0075_05	XRE family transcriptional regulator	S	464.677	175.892	320.284	2.64183	245.367	192.69	219.029	1.27338	371.089	258.378	233.277	1.81309
SGRAN_1512	arsR4	ArsR family transcriptional regulator	K	146.007	99.7921	122.9	1.46311	504.826	109.322	307.074	4.61779	106.622	95.4642	122.847	0.918205
SGRAN_1513	arsI	Glyoxalase/bleomycin resistance protein/dioxygenase		118.518	96.3667	107.442	1.22986	368.857	105.57	237.214	3.49396	66.9476	139.073	84.5123	0.597027
SGRAN_1514	arsC4	Arsenate reductase	T	99.0576	77.1277	88.0926	1.28433	259.076	84.4935	171.785	3.06622	79.4755	102.077	95.1283	0.885544
SGRAN_1515	aqpS	Major intrinsic protein	G	123.667	99.9764	111.822	1.23696	222.074	109.524	165.799	2.02763	104.724	110.781	212.624	0.900193
SGRAN_1516	trbF2	Conjugal transfer protein TrbF	U	130.237	129.655	129.946	1.00449	234.038	142.037	188.038	1.64773	260.07	320.523	965.125	1.72381
SGRAN_1517	A462_03794	Spore coat U domain-containing protein	S	65.5385	63.217	64.3777	1.03672	346.907	69.2543	208.081	5.00918	1665.99	1670.18	946.286	22.6478
SGRAN_1518	A462_03799	Putative type I pilus protein CsuB	S	41.2069	24.0008	32.6039	1.7169	104.032	26.2929	65.1624	3.95666	538.234	226.582	334.103	19.2723
SGRAN_1519	csuC	Type 1 pili usher pathway chaperone CsuC	NU	25.1116	16.9686	21.0401	1.47989	43.4391	18.5891	31.0141	2.3368	297.391	129.971	182.292	15.0616
SGRAN_1520	A986_22523	Putative type I pili usher protein CsuD	NU	22.5977	12.9426	17.7702	1.74599	21.1429	14.1786	17.6608	1.49118	122.083	67.1933	135.546	8.10628
SGRAN_1521	D046_4082	Putative secreted protein	S	99.642	37.4124	68.5272	2.66334	56.0122	40.9853	48.4988	1.36664	176.135	149.008	435.777	4.04593
SGRAN_1522	ABAZ39_19400	MarR-family transcriptional regulator		435.056	418.755	426.905	1.03893	639.012	458.747	548.88	1.39295	909.933	695.42	546.995	1.8674
SGRAN_1523	A246_01540	Nucleoside-diphosphate sugar epimerase	MG	171.546	128.529	150.037	1.33469	267.065	140.804	203.935	1.89671	253.644	184.056	208.986	1.69595
SGRAN_1525	gcvT	Aminomethyltransferase	E	123.517	142.406	132.962	0.867358	170.788	156.005	163.397	1.09476	124.117	164.328	208.28	0.749019
SGRAN_1526	gcvH	Glycine cleavage system H protein	E	215.245	447.2	331.222	0.481317	782.74	489.909	636.324	1.59773	366.515	292.442	273.817	0.704331
SGRAN_1527	gcvPA	Probable glycine dehydrogenase (decarboxylating) subunit 1	E	112.366	171.331	141.849	0.655842	334.81	187.693	261.252	1.78382	89.6757	181.12	111.095	0.449809
SGRAN_1528	gcvPB	Glycine cleavage system P-protein subunit 2	E	113.01	135.578	124.294	0.833542	396.051	148.526	272.288	2.66654	76.5373	132.514	104.15	0.485144
SGRAN_1529	EBMC1_02390	Putative integral membrane protein		126.056	134.787	130.422	0.935224	388.401	147.66	268.031	2.63037	66.2526	131.762	134.363	0.422416
SGRAN_1530	A176_01014	SAM-dependent methyltransferase		83.1738	84.517	83.8454	0.984107	202.725	92.5885	147.657	2.18953	147.722	202.473	185.012	1.50206
SGRAN_1531	EBMC1_02380	Long-chain-fatty-acid--CoA ligase	IQ	50.73	55.63	53.18	0.911918	55.8637	60.9428	58.4032	0.916658	299.804	222.301	190.885	4.63144
SGRAN_1532	pbpG	Penicillin-binding protein, 1A family	M	45.4358	42.7998	44.1178	1.06159	42.1272	46.8872	44.5072	0.89848	51.0205	81.967	92.0913	1.02445
SGRAN_1533	ybeY	Endoribonuclease YbeY	R	83.8776	134.849	109.363	0.622011	162.367	147.728	155.048	1.09909	181.155	133.162	360.435	1.15449
SGRAN_1534	corC	Magnesium and cobalt transporter	R	297.452	562.253	429.853	0.529036	558.573	615.949	587.261	0.906849	420.842	539.714	327.041	0.643242
SGRAN_1535	EBMC1_02150	Group 1 glycosyl transferase	M	92.2684	156.238	124.253	0.590563	166.891	171.159	169.025	0.975064	89.5857	233.24	82.0794	0.492765
SGRAN_1536	rarA	Replication-associated recombination protein A	L	41.9926	68.4605	55.2266	0.613384	59.7512	74.9986	67.3749	0.796698	40.7129	74.5731	83.7194	0.511069
SGRAN_1537	A10D4_08809	Beta-lactamase	V	202.703	159.876	181.29	1.26788	126.334	175.144	150.739	0.721315	128.811	126.726	326.406	0.692402
SGRAN_1538	FG91_03736	Glutathione-dependent formaldehyde-activating, GFA	S	1022.64	452.642	737.641	2.25927	692.647	495.871	594.259	1.39683	719.975	524.002	900.138	1.36694
SGRAN_1539	WP_026149513.1	Uncharacterized protein		282.604	708.034	495.319	0.399139	1417.66	775.652	1096.66	1.8277	802.033	1080.3	754.48	0.973477
SGRAN_1540	FG91_03737	PAP2 superfamily protein		252.685	579.736	416.211	0.435862	865.439	635.102	750.27	1.36268	688.062	706.926	383.366	1.01996
SGRAN_1541	ptsP	PTSINtr with GAF domain, PtsP	T	219.479	307.456	263.468	0.713855	325.56	336.818	331.189	0.966575	167.868	78.6702	306.326	0.469216
SGRAN_1542	SKP52_14455	Uncharacterized protein	A	131.839	289.266	210.553	0.455771	153.739	316.891	235.315	0.485148	193.13	444.783	201.534	0.573772
SGRAN_1543	fabK	2-nitropropane dioxygenase	R	134.079	248.255	191.167	0.540086	119.175	271.964	195.57	0.438201	45.6187	209.937	149.579	0.157918
SGRAN_1544	EBMC1_02110	Uncharacterized protein	S	269.044	80.62	174.832	3.33719	1653.57	88.3194	870.945	18.7226	496.09	253.54	296.971	5.28816
SGRAN_1545	FG91_03788	TonB-dependent receptor	P	81.5944	36.5102	59.0523	2.23484	59.9483	39.997	49.9727	1.49882	134.359	97.852	1908.66	3.16257
SGRAN_1546	FG91_03789	Uncharacterized protein		1682.02	1018.26	1350.14	1.65186	379.557	1115.51	747.534	0.340254	4896.81	3682.96	2776.66	4.13275
SGRAN_1547	lysC	Aspartokinase	E	166.103	677.21	421.657	0.245275	220.118	741.884	481.001	0.296701	92.6485	656.501	99.7848	0.117572
SGRAN_1548	ubiG	2-polyprenyl-6-hydroxyphenol methylase	H	125.792	164.118	144.955	0.766473	165.368	179.791	172.579	0.919779	223.065	106.921	258.041	1.16806
SGRAN_1549	gst3	Glutathione S-transferase	O	277.297	211.597	244.447	1.3105	216.368	231.805	224.087	0.933405	167.322	293.017	187.87	0.679563
SGRAN_1550	FG91_03796	Uncharacterized protein		298.894	96.0105	197.452	3.11314	137.974	105.18	121.577	1.31179	185.841	208.419	205.047	1.66345
SGRAN_1551	gltB	GLTS alpha chain	E	244.96	135.852	190.406	1.80314	129.644	148.826	139.235	0.871111	169.524	224.252	141.69	1.07239
SGRAN_1552	EBMC1_02075	Hypotheticall protein		220.958	148.117	184.537	1.49178	110.936	162.263	136.6	0.68368	177.99	113.855	138.334	1.03271
SGRAN_1553	gltD	GLTS beta chain	ER	194.893	74.0572	134.475	2.63165	38.6116	81.1297	59.8706	0.475924	143.364	98.6775	127.805	1.66364
SGRAN_1554	uppP	Bacitracin resistance protein	V	121.57	244.588	183.079	0.49704	215.093	267.946	241.519	0.802748	42.5846	112.246	151.677	0.149625
SGRAN_1555	Sala_2136	3-beta hydroxysteroid dehydrogenase/isomerase	MG	158.043	199.406	178.725	0.792569	135.313	218.45	176.881	0.619423	87.1609	260.769	59.3849	0.375638
SGRAN_1557	intB	Integrase	L	63.264	72.7596	68.0118	0.869494	62.4202	79.7082	71.0642	0.783109	46.336	31.6089	73.2625	0.547288
SGRAN_1558	NSU_2498	Uncharacterized protein		48.5011	83.8889	66.195	0.578159	89.6269	91.9005	90.7637	0.97526	51.2151	100.189	81.4676	0.524663
SGRAN_1559	yci	Nuclease	L	67.3152	120.589	93.9521	0.55822	190.537	132.106	161.322	1.4423	157.496	111.72	84.2417	1.1224
SGRAN_1560	yjbJ	Lytic transglycosylase	M	65.5845	29.8151	47.6998	2.19971	38.8047	32.6625	35.7336	1.18805	52.2537	10.9873	33.562	1.50615
SGRAN_1561	ED21_32154	Uncharacterized protein		60.4048	28.5399	44.4723	2.1165	35.4721	31.2655	33.3688	1.13454	44.4039	14.8704	37.3387	1.33708
SGRAN_1562	BN889_03017	Phage transcriptional regulator, AlpA	K	74.808	38.174	56.491	1.95966	45.275	41.8196	43.5473	1.08263	38.6844	30.2736	77.2612	0.870876
SGRAN_1563	ED21_32139	Uncharacterized protein		47.2978	63.3273	55.3126	0.746879	104.974	69.3751	87.1746	1.51314	108.076	115.838	95.4315	1.46665
SGRAN_1564	A33O_15296	ISCc3, transposase OrfB		50.0246	51.8402	50.9324	0.964977	70.5801	56.791	63.6855	1.2428	100.685	82.7871	71.339	1.66911
SGRAN_1565	ACD_54C00417G0003	ISCc3, transposase OrfA		20.9158	49.3484	35.1321	0.423839	51.241	54.0613	52.6512	0.947831	74.0375	41.993	54.9946	1.28934
SGRAN_1566	alkK3	Long-chain fatty acid--CoA ligase	IQ	166.167	303.795	234.981	0.546971	604.814	332.808	468.811	1.81731	871.499	35.9517	607.231	2.46532
SGRAN_1567	B1M_01483	Transposase		173.147	204.775	188.961	0.845548	268.001	224.331	246.166	1.19467	283.48	342.963	227.302	1.18969
SGRAN_1568	ELI_00740	IS511, transposase OrfB	L	166.76	103.216	134.988	1.61564	124.367	113.073	118.72	1.09988	267.067	171.124	439.441	2.22361
SGRAN_1569	AfiDRAFT_1632	Thioesterase	Q	115.24	427.989	271.614	0.269259	501.079	468.863	484.971	1.06871	379.807	611.815	301.724	0.762637
SGRAN_1570	bpoA	Peroxidase	R	90.0343	285.62	187.827	0.315224	434.569	312.897	373.733	1.38886	284.257	223.641	534.26	0.855284
SGRAN_1571	EH30_02695	Marr family regulator	K	441.425	627.793	534.609	0.703138	1188.9	687.748	938.324	1.72869	2032.55	784.264	1114.84	2.78235
SGRAN_1572	ED21_32119	Ubiquinone biosynthesis protein	R	101.206	207.826	154.516	0.486975	247.49	227.673	237.582	1.08704	138.575	197.122	178.211	0.573024
SGRAN_1573	A20C1_03468	NUDIX hydrolase		140.6	278.484	209.542	0.504876	340.046	305.08	322.563	1.11461	257.234	217.847	330.051	0.793807
SGRAN_1574	A33M_2230	NADPH:quinone oxidoreductase	CR	114.071	247.632	180.851	0.460647	243.528	271.281	257.404	0.897696	273.281	402.868	191.484	0.948395
SGRAN_1575	WP_039415863.1	Extradiol ring-cleavage dioxygenase		769.897	685.185	727.541	1.12363	943.989	750.621	847.305	1.25761	1920.41	109.688	1395.63	2.40865
SGRAN_1576	AvCA6_42210	Protocatechuate 3,4-dioxygenase	S	444.28	628.368	536.324	0.707038	607.011	688.379	647.695	0.881798	571.693	870.858	952.287	0.781872
SGRAN_1577	hcaE	Ring-hydroxylating dioxygenase large subunit	PR	505.531	1037.25	771.39	0.487376	931.009	1136.31	1033.66	0.819327	520.417	1332.88	888.569	0.431176
SGRAN_1578	hcaF	3-phenylpropionate dioxygenase subunit beta	Q	505.453	1102.62	804.036	0.458411	1047.53	1207.92	1127.72	0.867218	567.507	1256.72	430.839	0.442314
SGRAN_1579	mhpE	4-hydroxy-2-keto-pentanoic acid aldolase	E	69.0568	232.714	150.885	0.296745	246.92	254.938	250.929	0.968549	168.816	294.172	126.423	0.623418
SGRAN_1580	mhpF	Acetaldehyde dehydrogenase 2/3	Q	21.3171	93.2536	57.2854	0.228593	103.084	102.159	102.621	1.00905	77.3534	84.0293	105.199	0.712856
SGRAN_1581	mhpD	2-keto-4-pentenoate hydratase	Q	21.2258	101.754	61.4899	0.208599	132.446	111.472	121.959	1.18815	92.6318	133.045	353.661	0.782337
SGRAN_1582	SKP52_13145	Pca regulon regulatory protein	K	67.7852	404.011	235.898	0.167781	313.659	442.595	378.127	0.708682	405.922	614.691	266.162	0.863449
SGRAN_1583	bphB	2,3-dihydroxy-2,3-dihydrophenylpropionate dehydrogenase	IQR	85.4658	300.474	192.97	0.284437	322.295	329.17	325.733	0.979114	329.201	126.402	180.627	0.941545
SGRAN_1584	xylF	2-hydroxy-6-oxo-2,4-heptadienoate hydrolase	R	141.916	209.902	175.909	0.676106	194.402	229.948	212.175	0.845417	724.489	32.0523	452.988	2.96621
SGRAN_1585	JT55_12990	AMP-dependent synthetase and ligase	IQ	44.3522	89.4663	66.9093	0.495742	84.4772	98.0105	91.2438	0.86192	154.562	181.486	467.186	1.48467
SGRAN_1586	C100_06185	TonB-dependent receptor	P	52.489	195.668	124.079	0.268255	194.773	214.355	204.564	0.908647	702.951	779.81	458.061	3.0874
SGRAN_1587	fdr	Ferredoxin--NAD(P)(+) reductase fdr	R	46.7993	148.98	97.8896	0.314131	180.341	163.208	171.774	1.10498	323.065	213.171	924.373	1.86358
SGRAN_1588	EH32_04495	Probable insertion sequence transposase protein, IS3/IS911 family		401.853	713.182	557.518	0.563465	287.049	781.292	534.17	0.367403	1461.9	1525.68	881.443	1.76159
SGRAN_1589	tISRso16b	Transposase		253.542	100.89	177.216	2.51305	166.991	110.526	138.758	1.51088	375.634	300.986	544.412	3.19966
SGRAN_1590	BV95_00704	Mobile element protein	L	172.267	950.544	561.405	0.18123	1183.85	1041.32	1112.59	1.13687	1451.32	713.19	929.67	1.31213
SGRAN_1591	ACIDI_1c00120	Integrase catalytic region		179.793	145.537	162.665	1.23538	164.463	159.436	161.95	1.03153	334.771	408.02	237.11	1.9768
SGRAN_1592	insF	Transposase	L	81.1229	81.4497	81.2863	0.995988	78.434	89.2283	83.8312	0.879026	192.504	139.448	577.731	2.03113
SGRAN_1593	ED21_32094	TonB-dependent receptor	P	92.2	612.904	352.552	0.150431	589.783	671.437	630.61	0.878389	1841.03	962.957	1054.35	2.5814
SGRAN_1594	ED21_32089	Acyl-CoA dehydrogenase family protein	I	148.899	241.22	195.06	0.617275	238.037	264.257	251.147	0.900778	190.693	267.675	274.034	0.679372
SGRAN_1595	ED21_32084	Acyl-CoA dehydrogenase family protein	I	163.3	222.28	192.79	0.734659	296.172	243.508	269.84	1.21627	213.786	357.376	335.259	0.826546
SGRAN_1596	fdxB	2Fe-2S ferredoxin	C	135.428	253.343	194.385	0.534564	289.462	277.538	283.5	1.04296	270.456	456.732	430.017	0.917434
SGRAN_1597	p450	Cytochrome P450	Q	274.758	313.236	293.997	0.87716	258.665	343.15	300.908	0.753796	523.707	589.578	303.474	1.43683
SGRAN_1598	ED21_32069	Regulatory protein GntR, HTH	K	62.8461	98.5459	80.696	0.637734	119.214	107.957	113.585	1.10427	200.029	83.2416	235.81	1.74439
SGRAN_1599	ED21_32064	Oxidoreductase, 2-nitropropane dioxygenase family protein	R	87.4589	175.45	131.454	0.498483	121.602	192.206	156.904	0.632665	175.975	271.591	167.372	0.861955
SGRAN_1600	ELI_14960	Uncharacterized protein	H	69.2393	176.212	122.726	0.392932	113.788	193.041	153.415	0.58945	102.747	158.769	157.261	0.501095
SGRAN_1601	ELI_14965	Putative nonspecific lipid-transfer protein	I	58.8571	144.556	101.707	0.407158	117.048	158.361	137.704	0.739121	111.165	211.774	146.464	0.660874
SGRAN_1602	Caul_5301	Putative nucleic-acid-binding protein containing a Zn-ribbon	R	76.5688	160.112	118.34	0.47822	138.34	175.403	156.871	0.788698	124.947	181.762	234.766	0.67064
SGRAN_1603	ELI_14975	Putative acyl-CoA dehydrogenase family protein	I	115.237	210.222	162.73	0.548168	166.51	230.298	198.404	0.72302	183.471	344.584	204.691	0.750028
SGRAN_1604	ED21_32039	Putative acyl-CoA dehydrogenase	I	79.8747	150.16	115.017	0.531931	105.356	164.5	134.928	0.640462	100.539	225.911	168.382	0.5754
SGRAN_1605	fadD19	3-oxocholest-4-en-26-oate--CoA ligase	IQ	93.1634	222.046	157.605	0.419568	174.849	243.252	209.05	0.718798	317.063	236.226	237.738	1.22713
SGRAN_1606	pamO3	Cyclohexanone monooxygenase	P	70.1409	150.727	110.434	0.465351	121.29	165.122	143.206	0.734548	219.457	158.412	314.494	1.25125
SGRAN_1607	ED21_32024	Hydrolase, putative	R	182.959	291.675	237.317	0.62727	303.923	319.53	311.726	0.951156	305.565	409.531	483.684	0.900309
SGRAN_1608	ED21_32019	TonB-dependent receptor	P	64.9536	185.104	125.029	0.350903	215.851	202.782	209.317	1.06445	1071.69	661.803	572.153	4.97556
SGRAN_1609	oprN2	RND transporter	MU	28.9757	50.1181	39.5469	0.578148	42.9069	54.9044	48.9057	0.781484	60.9978	72.6159	87.2994	1.04594
SGRAN_1610	rmrB	DSBA oxidoreductase	G	35.767	39.8114	37.7892	0.898411	39.8248	43.6134	41.7191	0.913132	97.1452	113.601	67.4235	2.09701
SGRAN_1611	rmrA	Multidrug ABC transporter permease	V	32.8875	31.1341	32.0108	1.05632	34.6602	34.1075	34.3839	1.0162	98.3099	37.7018	185.802	2.71361
SGRAN_1612	ED21_31999	ABC-type transport system periplasmic component	Q	82.3355	188.265	135.3	0.437338	237.151	206.244	221.697	1.14986	177.833	273.294	107.491	0.811767
SGRAN_1613	EBMC1_11915	Uncharacterized protein		16.9167	31.5929	24.2548	0.535459	38.7662	34.6101	36.6882	1.12008	50.2556	37.1485	56.0588	1.36705
SGRAN_1614	SKP52_10955	Putative secreted protein		40.3812	31.6896	36.0354	1.27427	48.618	34.716	41.667	1.40045	86.734	61.862	135.774	2.35213
SGRAN_1615	WP_045011887.1	Uncharacterized protein	S	64.0265	107.226	85.6262	0.597117	74.1178	117.466	95.7919	0.630972	109.736	184.814	76.8464	0.879499
SGRAN_1616	WP_036211274.1	histidine kinase	T	28.6319	59.1091	43.8705	0.484391	49.6142	64.7542	57.1842	0.766193	52.8509	43.9568	51.7311	0.768396
SGRAN_1617	FG91_00080	Two-component system OmpR family response regulator	TK	33.23	40.248	36.739	0.825631	51.457	44.0917	47.7743	1.16705	66.3932	50.6114	43.411	1.41764
SGRAN_1618	fcuA	TonB-dependent siderophore receptor	P	13.304	33.6017	23.4529	0.395932	62.0321	36.8107	49.4214	1.68516	37.2379	20.4289	45.569	0.952383
SGRAN_1619	FG95_02538	Uncharacterized protein		20.5144	42.3789	31.4466	0.484071	35.392	46.4262	40.9091	0.762328	59.1007	53.9001	40.2276	1.19848
SGRAN_1620	FG95_02537	Putative iron uptake protein	S	20.279	21.6207	20.9498	0.937944	23.7136	23.6855	23.6996	1.00119	42.327	21.3544	50.5558	1.68243
SGRAN_1621	zitB	Zinc transporter ZitB	P	41.1342	48.0177	44.5759	0.856647	58.8322	52.6035	55.7178	1.11841	59.3858	58.7845	39.8074	1.06284
SGRAN_1622	czcA3	Cation transporter	P	30.7237	18.0827	24.4032	1.69907	31.0663	19.8096	25.438	1.56824	26.8126	20.229	20.1897	1.27427
SGRAN_1623	hylD	Hemolysin D	M	35.3582	13.9778	24.668	2.5296	22.8745	15.3127	19.0936	1.49383	20.8648	13.5667	14.981	1.28281
SGRAN_1624	Sala_2447	Outer membrane efflux protein	MU	21.1223	10.4063	15.7643	2.02976	12.2508	11.4001	11.8255	1.07462	12.7922	9.09722	36.3655	1.05642
SGRAN_1625	FG91_03385	Uncharacterized protein		50.7149	59.6812	55.198	0.849763	96.7176	65.3808	81.0492	1.4793	53.3097	59.9388	46.8564	0.767638
SGRAN_1626	ACD_10C00228G0002	Uncharacterized protein		67.1716	30.9137	49.0426	2.17287	98.3936	33.866	66.1298	2.90538	43.8234	40.4031	32.5944	1.21827
SGRAN_1627	SKP52_08180	AraC family transcriptional regulator	K	11.5858	14.8602	13.223	0.779653	10.437	16.2794	13.3582	0.641117	29.5222	21.3654	45.4747	1.7073
SGRAN_1628	SKP52_08185	TonB-dependent receptor	P	51.5815	35.9739	43.7777	1.43386	26.3269	39.4095	32.8682	0.668034	80.4441	61.4271	46.0181	1.92174
SGRAN_1629	acsA1	Acetoacetyl-CoA synthetase	I	9.5542	12.4834	11.0188	0.765352	7.95684	13.6755	10.8162	0.581832	8.2054	11.5921	12.3521	0.564881
SGRAN_1630	EBMC1_15809	Major facilitator transporter	G	15.292	12.0617	13.6768	1.26781	16.1845	13.2136	14.699	1.22484	17.4939	16.4988	25.202	1.24642
SGRAN_1631	AZA_89634	Tannase and feruloyl esterase		224.877	25.1446	125.011	8.94335	173.821	27.546	100.683	6.31021	59.9539	32.9101	41.8615	2.04908
SGRAN_1632	ytfE	Iron-sulfur cluster repair protein YtfE	D	2963.22	20.6752	1491.95	143.322	4821.66	22.6497	2422.15	212.88	42.871	23.7691	33.3072	1.78198
SGRAN_1633	BV96_02921	Transcriptional regulator, LysR family	K	41.2809	18.7726	30.0267	2.199	28.2154	20.5654	24.3904	1.37198	32.0098	23.7434	129.214	1.46537
SGRAN_1634	gcdH	Glutaryl-CoA dehydrogenase	I	146.195	75.7475	110.971	1.93003	68.356	82.9815	75.6687	0.82375	443.866	226.419	240.933	5.03583
SGRAN_1635	cbg-1	Beta-glucosidase	G	33.2484	19.9009	26.5746	1.6707	15.4541	21.8015	18.6278	0.708855	94.5053	37.9992	54.1652	4.08103
SGRAN_1636	HOC_15202	Sugar glycoside-pentoside-hexuronide (GPH):cation symporter family protein	G	17.529	14.1734	15.8512	1.23675	9.45842	15.527	12.4927	0.60916	25.9392	13.8251	107.403	1.57279
SGRAN_1637	Bamb_3265	Transcriptional regulator, TetR family	K	131.442	155.264	143.353	0.846571	147.251	170.092	158.672	0.865714	112.622	188.866	142.156	0.623361
SGRAN_1638	LH128_16281	Sulfatase family protein	P	114.898	87.6885	101.293	1.3103	182.133	96.0629	139.098	1.89598	123.115	171.691	82.7004	1.20658
SGRAN_1639	SC1_02719	outer membrane receptor protein, mostly Fe transport	P	26.3763	20.8591	23.6177	1.2645	31.479	22.8512	27.1651	1.37756	61.4837	42.2858	38.4026	2.53309
SGRAN_1641	phaG	Monovalent cation/proton antiporter, MnhG/PhaG subunit	P	196.697	261.153	228.925	0.753187	319.141	286.094	302.618	1.11551	111.563	15.3215	206.207	0.367124
SGRAN_1642	phaF	Pha system subunit F	P	193.46	379.834	286.647	0.509328	467.19	416.109	441.649	1.12276	112.389	300.851	153.915	0.254283
SGRAN_1643	phaE	Monovalent cation/H+ antiporter subunit E	P	141.525	266.387	203.956	0.531276	365.812	291.827	328.82	1.25352	80.959	195.441	172.834	0.26118
SGRAN_1644	phaD	Monovalent cation/H+ antiporter subunit D	CP	125.783	211.975	168.879	0.593386	330.46	232.219	281.339	1.42305	78.7936	264.708	102.673	0.319443
SGRAN_1645	phaC	Monovalent cation/H+ antiporter subunit C	P	115.338	183.616	149.477	0.628148	300.675	201.152	250.913	1.49477	53.6898	126.552	120.249	0.251286
SGRAN_1646	phaAB	Monovalent cation/H+ antiporter subunit A	CP	132.514	220.645	176.579	0.600576	313.769	241.717	277.743	1.29808	74.5592	186.808	80.6491	0.290398
SGRAN_1647	AX27061_0485	Universal stress family protein 3	T	54.6609	85.5358	70.0983	0.639041	122.79	93.7046	108.247	1.31039	47.8187	86.7389	93.7839	0.480438
SGRAN_1648	NX02_18685	XRE family transcriptional regulator	K	39.3866	109.389	74.3878	0.36006	136.557	119.836	128.196	1.13953	105.931	139.749	70.3454	0.832215
SGRAN_1649	FG91_02829	Beta-lactamase	V	8.81213	25.3257	17.0689	0.347952	25.621	27.7444	26.6827	0.923466	51.7244	34.7598	42.3122	1.75518
SGRAN_1650	ycjG2	Mandelate racemase	MR	13.4529	39.6769	26.5649	0.339061	46.8754	43.4662	45.1708	1.07843	49.3943	32.9	29.4284	1.06986
SGRAN_1651	FG95_00721	TonB-dependent receptor, plug	E	8.84574	12.7026	10.7742	0.696372	11.6867	13.9157	12.8012	0.839821	17.8218	9.46254	25.1675	1.20572
SGRAN_1652	A33O_02099	EBNA-1 nuclear protein	S	23.5994	18.3516	20.9755	1.28596	24.6994	20.1042	22.4018	1.22857	46.1296	32.5131	29.6425	2.16019
SGRAN_1653	FG91_02834	Putative membrane protein-like protein	S	9.2357	8.39951	8.81761	1.09955	12.3399	9.20168	10.7708	1.34105	17.845	13.1554	59.6955	1.82579
SGRAN_1654	ampC2	Beta-lactamase	V	42.2419	32.4003	37.3211	1.30375	50.0225	35.4946	42.7585	1.4093	96.7669	101.546	66.5224	2.56664
SGRAN_1655	EBMC1_15212	Peptidase M19	E	30.1779	38.9959	34.5869	0.773874	48.0216	42.72	45.3708	1.1241	69.0309	36.2779	246.651	1.52129
SGRAN_1656	Smed_5149	Uncharacterized protein	S	203.772	132.236	168.004	1.54097	196.644	144.865	170.755	1.35743	397.327	424.271	213.461	2.58217
SGRAN_1657	APA386B_484	Transposase IS204/IS1001/IS1096/IS1165 family protein	L	38.726	37.2392	37.9826	1.03993	29.4684	40.7956	35.132	0.722343	31.285	29.595	67.118	0.721977
SGRAN_1658	katA	Catalase	P	113.562	95.5972	104.58	1.18792	93.4847	104.727	99.1059	0.892651	172.573	102.951	138.042	1.55137
SGRAN_1659	FG91_00227	PepSY-associated TM helix domain-containing protein	S	40.8033	70.3631	55.5832	0.579896	56.7482	77.0828	66.9155	0.736198	63.7951	103.511	107.487	0.779166
SGRAN_1660	A1OC_01016	Putative periplasmic protein	S	25.1954	115.722	70.4587	0.217724	111.668	126.774	119.221	0.880843	68.3684	151.179	198.936	0.507723
SGRAN_1661	A11A3_01642	ABC transporter permease	P	64.4341	258.584	161.509	0.249181	294.574	283.28	288.927	1.03987	88.4777	329.503	69.1403	0.294048
SGRAN_1662	apbE	Thiamine biosynthesis protein ApbE	H	26.7012	64.8817	45.7914	0.411537	99.9462	71.078	85.5121	1.40615	25.3567	49.8029	68.7798	0.33586
SGRAN_1663	tonB_2	TonB-like protein	M	51.3863	73.8526	62.6195	0.695795	165.652	80.9057	123.279	2.04747	79.4017	112.203	255.206	0.923956
SGRAN_1664	A1S_0473	PKHD-type hydroxylase	S	147.643	192.517	170.08	0.766909	364.129	210.903	287.516	1.72652	312.661	431.01	405.526	1.3957
SGRAN_1665	fiu	Catecholate siderophore receptor Fiu	P	56.5517	179.089	117.82	0.315774	268.089	196.192	232.141	1.36646	443.395	498.392	289.882	2.1277
SGRAN_1666	rkA-N	Potassium transporter peripheral membrane component	P	89.0251	109.531	99.2781	0.812785	151.644	119.991	135.817	1.26379	121.146	136.37	66.1539	0.950515
SGRAN_1667	EBMC1_12556	Peptidase M23B	M	19.9282	15.788	17.8581	1.26224	15.7651	17.2958	16.5305	0.911499	16.3172	11.1618	208.113	0.888185
SGRAN_1668	surE	5'-nucleotidase SurE	R	158.454	329.613	244.034	0.480727	156.534	361.091	258.812	0.433503	143.42	399.909	127.065	0.373933
SGRAN_1669	serS	Serine--tRNA ligase	J	56.5753	139.319	97.9471	0.406085	72.9203	152.624	112.772	0.477777	34.347	110.711	405.823	0.211868
SGRAN_1670	BF95_00200	Uncharacterized protein	R	363.556	411.237	387.397	0.884055	557.768	450.511	504.139	1.23808	486.211	777.3	306.327	1.01606
SGRAN_1671	dksA	RNA polymerase-binding transcription factor DksA	T	490.363	693.454	591.909	0.707131	410.913	759.68	585.296	0.540903	228.38	126.443	697.195	0.283027
SGRAN_1672	EBMC1_12531	Type IV pilus assembly PilZ		1007.31	823.173	915.241	1.22369	1057.65	901.787	979.719	1.17284	2114.21	1166.01	1860.26	2.20721
SGRAN_1673	EBMC1_12526	Uncharacterized protein		10660.8	4660.74	7660.77	2.28736	13254.4	5105.84	9180.12	2.59593	27991	1606.32	14128.1	5.1612
SGRAN_1674	EBMC1_12521	Uncharacterized protein	S	484.498	788.745	636.621	0.614264	914.683	864.071	889.377	1.05857	723.789	265.117	706.183	0.788611
SGRAN_1675	EBMC1_12516	Uncharacterized protein	S	176.368	304.428	240.398	0.579342	330.728	333.502	332.115	0.991682	436.081	688.576	241.753	1.23103
SGRAN_1676	WP_045652199	Uncharacterized protein		480.423	77.4964	278.96	6.19929	744.61	84.8975	414.754	8.77069	103.85	47.4258	74.5605	1.15163
SGRAN_1677	FG95_02767	Uncharacterized protein	S	86.0077	38.9856	62.4967	2.20614	69.995	42.7088	56.3519	1.63889	53.8706	45.2709	138.106	1.1875
SGRAN_1678	hisG	ATP phosphoribosyltransferase	E	90.5086	220.732	155.62	0.410038	124.717	241.813	183.265	0.515758	56.2985	222.342	107.77	0.219189
SGRAN_1679	hisD	Histidinol dehydrogenase	E	57.1066	143.187	100.147	0.398825	58.3365	156.862	107.599	0.371897	45.5065	159.241	166.885	0.273122
SGRAN_1680	nusB	N utilization substance protein B-like protein	K	106.84	358.502	232.671	0.298018	174.298	392.74	283.519	0.4438	103.393	288.264	93.019	0.247849
SGRAN_1681	thiL	Thiamine-monophosphate kinase	H	80.5991	123.476	102.038	0.652751	88.4041	135.268	111.836	0.653548	65.4931	82.645	678.772	0.455826
SGRAN_1682	hppA	Pyrophosphate-energized inorganic pyrophosphatase	C	628.431	1039.68	834.056	0.604447	1140.03	1138.98	1139.51	1.00092	537.993	1292.05	307.766	0.444696
SGRAN_1683	Sala_0245	Short-chain dehydrogenase/reductase SDR	R	158.153	66.4798	112.316	2.37896	99.3072	72.8288	86.068	1.36357	141.147	77.5394	1882.83	1.82461
SGRAN_1684	carD	CarD family transcriptional regulator	K	6552.11	2024.21	4288.16	3.23687	2201.77	2217.52	2209.64	0.992897	3398.95	3624.52	1745.93	1.44303
SGRAN_1685	truA	tRNA pseudouridine synthase A	J	54.2586	127.861	91.0598	0.424356	53.3445	140.072	96.7082	0.380836	29.0473	92.9072	42.0246	0.195234
SGRAN_1686	fmt	Methionyl-tRNA formyltransferase	J	53.8979	100.168	77.0329	0.538075	40.5838	109.734	75.1589	0.369838	43.2949	55.0019	93.724	0.371445
SGRAN_1687	recR	Recombination protein RecR	L	91.1864	99.1723	95.1793	0.919474	129.522	108.643	119.082	1.19218	101.34	144.153	200.014	0.878171
SGRAN_1688	def	Peptide deformylase	J	379.344	382.007	380.675	0.993029	276.475	418.49	347.483	0.660649	282.654	298.689	325.796	0.635873
SGRAN_1689	grpE	HSP-70 cofactor	O	599.914	687.873	643.894	0.872129	785.205	753.566	769.386	1.04199	795.611	368.937	455.85	0.993986
SGRAN_1690	hrcA	Heat-inducible transcription repressor HrcA	K	110.349	67.2567	88.8029	1.64071	76.3961	73.6798	75.0379	1.03687	107.515	116.089	146.828	1.37379
SGRAN_1691	rph	Ribonuclease PH	J	115.368	207.072	161.22	0.55714	129.041	226.848	177.945	0.568843	51.7481	186.142	90.7946	0.214763
SGRAN_1692	rdgB	Non-canonical purine NTP pyrophosphatase	F	78.9319	179.093	129.012	0.440731	72.9759	196.196	134.586	0.371954	44.2567	129.841	61.4019	0.212368
SGRAN_1693	A1OC_02819	Uncharacterized protein	S	269.264	103.659	186.462	2.59759	61.2338	113.558	87.3959	0.539229	53.9331	78.5472	49.0005	0.447132
SGRAN_1694	hemN	Coproporphyrinogen III oxidase	H	115.043	67.7643	91.4036	1.69769	39.1138	74.2359	56.6748	0.526885	33.3263	44.0679	36.9453	0.422643
SGRAN_1695	xerC	Tyrosine recombinase XerC	L	62.8746	48.6295	55.752	1.29293	40.5049	53.2737	46.8893	0.760317	103.833	40.5642	139.634	1.83495
SGRAN_1696	EBMC1_01380	Alkaline phosphatase-like protein	S	101.398	79.3407	90.3693	1.27801	62.0596	86.9179	74.4888	0.714003	142.562	175.435	171.119	1.54417
SGRAN_1697	gshB	GSH synthetase	HJ	142.063	153.403	147.733	0.926077	157.259	168.053	162.656	0.93577	74.9802	199.675	65.9959	0.42005
SGRAN_1698	NMD1_03062	Endonuclease	L	78.649	58.7448	68.6969	1.33882	74.4738	64.3551	69.4144	1.15723	53.6076	57.0117	64.773	0.784231
SGRAN_1699	rsmI	16S rRNA 2'-O-ribose C1402 methyltransferase	R	70.9936	42.5312	56.7624	1.66921	80.9622	46.593	63.7776	1.73765	91.1685	75.9384	207.231	1.84215
SGRAN_1700	FG95_02790	Extracellular ligand-binding receptor	E	198.819	201.857	200.338	0.98495	206.816	221.134	213.975	0.935252	314.348	323.293	749.614	1.33831
SGRAN_1701	infC	Translation initiation factor IF-3	J	3149.1	2500.37	2824.73	1.25945	2995.04	2739.15	2867.1	1.09342	3199.45	1184.88	1650.7	1.09966
SGRAN_1702	AI27_18550	Uncharacterized protein	S	196.088	101.763	148.925	1.92691	84.5926	111.482	98.0373	0.758801	71.3393	101.95	147.066	0.602457
SGRAN_1703	Bresu_1547	Uncharacterized protein		454.248	252.597	353.423	1.79831	285.711	276.721	281.216	1.03249	1050.03	222.792	768.324	3.57241
SGRAN_1704	EBMC1_01340	Peptidase S10, serine carboxypeptidase	E	148.725	275.722	212.224	0.539402	246.969	302.054	274.511	0.817632	249.728	486.618	341.898	0.778364
SGRAN_1705	ELI_09115	Uncharacterized protein	N	285.415	389.358	337.387	0.73304	482.632	426.543	454.587	1.1315	332.291	434.067	281.978	0.733426
SGRAN_1706	uvrB	Excinuclease ABC subunit B	L	183.963	137.1	160.531	1.34182	177.797	150.193	163.995	1.18379	138.849	231.666	1065.24	0.870347
SGRAN_1707	Sala_0276	Uncharacterized protein		1667.66	2531.8	2099.73	0.658686	4234.53	2773.59	3504.06	1.52673	3301.63	1991.63	1742.88	1.12069
SGRAN_1708	EBMC1_01325	Tetratricopeptide		405.191	262.162	333.676	1.54557	343.124	287.198	315.161	1.19473	372.089	184.123	2476.65	1.21974
SGRAN_1709	acpP	Acyl carrier protein	IQ	5454.86	11676.8	8565.83	0.467154	10505.7	12791.9	11648.8	0.821278	5607.85	4581.21	3155.08	0.412724
SGRAN_1710	fabF	3-oxoacyl-[acyl-carrier-protein] synthase II	IQ	527.512	744.345	635.928	0.708693	558.622	815.431	687.026	0.685063	278.374	702.316	224.391	0.321397
SGRAN_1711	pabC	Aminodeoxychorismate lyase	R	234.038	218.588	226.313	1.07068	150.032	239.463	194.748	0.626535	111.553	170.407	86.0099	0.438574
SGRAN_1712	FG91_00454	Alpha/beta hydrolase fold protein	R	66.8282	36.622	51.7251	1.82481	26.4215	40.1194	33.2704	0.658572	58.7164	60.4667	40.4413	1.37786
SGRAN_1713	AI27_00300	Uncharacterized protein		13.7984	13.5447	13.6715	1.01873	8.34525	14.8382	11.5917	0.562417	29.3568	22.1662	77.3874	1.86263
SGRAN_1715	int	Integrase	L	128.877	65.0096	96.9433	1.98243	68.2103	71.2181	69.7142	0.957766	121.53	125.418	70.7674	1.60655
SGRAN_1716	yjbJ2	Lytic transglycosylase	M	116.682	27.8294	72.2557	4.19276	40.8203	30.4872	35.6538	1.33893	33.7725	20.0048	28.9137	1.04291
SGRAN_1717	PP1Y_AT14526	Uncharacterized protein	L	30.6369	19.6262	25.1316	1.56102	21.4387	21.5005	21.4696	0.997126	21.5163	24.0548	16.7728	0.942148
SGRAN_1718	AL00_08185	Putative methylase/helicase		17.3166	12.6525	14.9846	1.36863	16.2218	13.8609	15.0414	1.17033	29.2016	12.0293	14.6008	1.98343
SGRAN_1719	NJ75_04399	Phage integrase	L	0	0	0	#DIV/0!	0	0	0	#DIV/0!	0	0	0	#DIV/0!
SGRAN_1720	NJ75_03573	Phage integrase	L	0	0	0	#DIV/0!	0	0	0	#DIV/0!	0	0	0	#DIV/0!
SGRAN_1721	Acid_0630	Integrase	L	0	0	0	#DIV/0!	0	0	0	#DIV/0!	0	0	0	#DIV/0!
SGRAN_1722	ACMV_04070	Putative methylase/helicase		41.3044	25.2652	33.2848	1.63483	26.4215	27.678	27.0498	0.954603	59.5825	25.9715	131.992	2.02667
SGRAN_1723	G432_18670	Uncharacterized protein		124.548	106.725	115.636	1.167	70.0323	116.917	93.4746	0.598992	270.959	204.401	193.647	2.18185
SGRAN_1724	A33M_1083	RES domain protein		70.1608	86.9094	78.5351	0.807287	70.688	95.2094	82.9487	0.742448	120.072	116.335	77.3708	1.1873
SGRAN_1725	tnpC	Transposase	L	28.9757	51.9551	40.4654	0.557707	45.4961	56.9168	51.2065	0.799344	53.1642	34.6695	32.6555	0.879385
SGRAN_1726	A33M_1198	Transposase	L	64.0119	24.6346	44.3233	2.59846	31.6954	26.9872	29.3413	1.17446	60.939	12.1468	60.939	2.12587
SGRAN_1727	FG95_01691	Plasmid pRiA4b ORF-3-like family protein		0	0	0	#DIV/0!	0	0	0	#DIV/0!	0		0	#DIV/0!
SGRAN_1728	istB2	IstB domain protein ATP-binding protein	L	0	0	0	#DIV/0!	0	0	0	#DIV/0!	0	0	0	#DIV/0!
SGRAN_1729	istA3	Integrase, catalytic region		0	0	0	#DIV/0!	0	0	0	#DIV/0!	0	0	0	#DIV/0!
SGRAN_1730	tnpC2	Transposase	L	0	0	0	#DIV/0!	0	0	0	#DIV/0!	0	0	0	#DIV/0!
SGRAN_1731	tnpB2	Isocitrate lyase	L	0	0	0	#DIV/0!	0	0	0	#DIV/0!	0	0	0	#DIV/0!
SGRAN_1732	BF95_07590	Putative transposase	L	0	0	0	#DIV/0!	0.311886	0	0.155943	#DIV/0!	0	0	3.74622	#DIV/0!
SGRAN_1733	AZC_1283	Insertion sequence protein	L	22.2322	22.5637	22.398	0.985308	29.7772	24.7186	27.2479	1.20465	36.2665	7.49245	20.1199	1.38128
SGRAN_1734	BV97_03688	Transposase	L	9.64034	7.97691	8.80862	1.20853	8.53336	8.73872	8.63604	0.9765	9.53235	3.97339	19.4658	1.02696
SGRAN_1735	tnpC3	Transposase	L	29.8992	28.2824	29.0908	1.05717	40.1944	30.9834	35.5889	1.29729	56.2454	29.3992	130.409	1.70906
SGRAN_1736	hlyB	Type I secretion system ATPase	V	86.3857	107.117	96.7514	0.806461	183.816	117.346	150.581	1.56644	174.339	204.572	104.216	1.39871
SGRAN_1737	hlyB2	Hemolysin secretion protein HlyB	V	61.2201	66.4591	63.8396	0.92117	146.725	72.806	109.766	2.01529	22.0032	34.0935	58.2024	0.284524
SGRAN_1738	ADG881_887	4-coumarate--CoA ligase	IQ	93.8534	67.6906	80.772	1.38651	164.168	74.1552	119.162	2.21384	78.7018	94.4017	214.476	0.99918
SGRAN_1739	ABAC402_15680	Transcriptional regulator, TetR family	K	247.04	212.494	229.767	1.16257	304.917	232.787	268.852	1.30985	288.727	350.251	183.301	1.16769
SGRAN_1740	ABAC402_12915	TonB-dependent receptor	P	39.2094	43.7783	41.4939	0.895636	52.0823	47.9592	50.0207	1.08597	95.1297	77.8759	59.2026	1.86743
SGRAN_1741	ABAC402_12910	Major facilitator family transporter	G	15.55	23.293	19.4215	0.667583	19.9201	25.5176	22.7189	0.780642	34.7996	23.2755	64.6045	1.28391
SGRAN_1742	adhC	Alcohol dehydrogenase	C	63.3842	40.0491	51.7167	1.58266	35.2857	43.8739	39.5798	0.804253	85.8732	94.4094	51.9509	1.84269
SGRAN_1743	fcbC	Thioesterase	R	47.2021	38.9836	43.0928	1.21082	25.4044	42.7066	34.0555	0.594859	69.7815	18.0286	59.402	1.53831
SGRAN_1744	A1OC_02463	Alpha/beta hydrolase	R	40.5667	51.2262	45.8965	0.791913	57.9192	56.1184	57.0188	1.03209	74.642	49.0226	93.3885	1.25221
SGRAN_1745	WP_010405370.1	TonB-dependent receptor	P	54.2058	67.6436	60.9247	0.801344	88.3064	74.1037	81.205	1.19166	100.488	112.135	110.749	1.27666
SGRAN_1746	A225_2796	Carboxylic ester hydrolase	I	94.75	87.1739	90.962	1.08691	110.21	95.4991	102.855	1.15404	148.781	121.01	81.5718	1.46672
SGRAN_1747	traH2	Conjugal transfer protein TraH		24.2875	11.8811	18.0843	2.04421	16.0534	13.0158	14.5346	1.23338	28.4304	14.3625	23.4322	2.05643
SGRAN_1748	EBMC1_15749	Transposase IS3/IS911 family protein		32.6532	31.1657	31.9094	1.04773	46.8413	34.1421	40.4917	1.37195	29.3895	18.434	35.5945	0.810407
SGRAN_1749	EBMC1_15744	Transposase	L	26.26	23.9614	25.1107	1.09593	23.4382	26.2498	24.844	0.892891	40.2245	41.7996	129.138	1.44266
SGRAN_1750	traH3	Conjugal transfer protein TraH		99.5292	178.34	138.935	0.558087	288.56	195.372	241.966	1.47698	240.537	218.051	138.925	1.1591
SGRAN_1751	BF95_04785	Uncharacterized protein		32.614	26.6718	29.6429	1.22279	28.9185	29.219	29.0688	0.989716	25.2772	37.3139	18.5846	0.814448
SGRAN_1752	G432_08580	Thioredoxin-like protein	OC	8.2189	7.9596	8.08925	1.03258	10.4723	8.71976	9.59603	1.20098	16.4527	11.8921	1544.68	1.77637
SGRAN_1753	parD	Addiction module antitoxin	K	1531.6	1118.04	1324.82	1.3699	1092.24	1224.81	1158.53	0.891763	2306.67	3072.91	1382.71	1.77302
SGRAN_1754	RLDS_12025	Plasmid stabilization protein	R	597.892	296.119	447.006	2.01909	440.111	324.399	382.255	1.3567	367.908	458.749	244.415	1.06773
SGRAN_1755	BF95_04805	Type IV secretory protease		163.35	114.337	138.844	1.42867	66.138	125.256	95.697	0.528023	77.9775	120.921	53.8164	0.586099
SGRAN_1756	SSKA14_4396	Putative uncharacterized protein		118.847	23.1225	70.9847	5.13989	31.7019	25.3308	28.5163	1.25152	30.9107	29.6553	28.3258	1.14884
SGRAN_1757	AL00_01025	Competence protein	R	19.9161	12.7172	16.3166	1.56608	18.9882	13.9317	16.4599	1.36295	28.4002	25.741	39.1453	1.91919
SGRAN_1758	G432_12540	Uncharacterized protein		25.3207	13.9646	19.6426	1.81321	20.6817	15.2983	17.99	1.3519	70.0268	49.8903	90.9849	4.30945
SGRAN_1760	EBMC1_12346	AsmA family protein	M	67.5412	22.6452	45.0932	2.98258	29.5809	24.8078	27.1944	1.1924	153.75	111.943	381.225	5.8348
SGRAN_1761	BV97_04724	Uncharacterized protein		179.02	22.9482	100.984	7.80105	18.1599	25.1398	21.6499	0.722357	879.242	608.7	454.672	32.9266
SGRAN_1762	Adeh_0487	MgtC/SapB transporter	S	166.102	24.5459	95.3239	6.767	29.352	26.8901	28.1211	1.09155	440.56	30.1014	409.95	15.4246
SGRAN_1763	CP98_05290	Uncharacterized protein		263.853	90.0236	176.938	2.93093	72.8866	98.621	85.7538	0.739058	1189.18	379.34	599.63	11.3521
SGRAN_1764	nnrD	ADP-dependent NAD(P)HX dehydratase	G	22.4315	15.3816	18.9065	1.45833	19.1471	16.8506	17.9988	1.13629	47.9742	10.0792	134.902	2.68036
SGRAN_1765	SC1_01591	Uncharacterized protein		56.8288	23.2551	40.0419	2.44371	15.8048	25.476	20.6404	0.62038	413.845	221.83	216.519	15.2935
SGRAN_1766	BRADO2291	cAMP-binding protein	T	49.6432	19.3605	34.5018	2.56415	24.4824	21.2095	22.8459	1.15431	193.033	19.1937	152.724	8.56843
SGRAN_1767	FG91_03080	Uncharacterized protein		45.1421	51.3547	48.2484	0.879026	60.7584	56.2592	58.5088	1.07997	154.559	112.414	86.645	2.58643
SGRAN_1768	AEYBE204_17710	FAD-dependent oxidoreductase	E	23.3681	15.9973	19.6827	1.46075	14.8267	17.5251	16.1759	0.846027	35.6356	18.731	43.5652	1.91436
SGRAN_1769	SC1_01543	Uncharacterized protein		46.7488	24.1069	35.4278	1.93923	21.7334	26.4091	24.0712	0.822951	114.784	51.4948	138.487	4.09193
SGRAN_1770	katA2	Catalase	P	41.4069	21.342	31.3744	1.94016	26.0491	23.3802	24.7146	1.11415	230.308	162.189	144.677	9.2739
SGRAN_1771	A33M_4255	Histidine kinase	T	37.7016	94.5187	66.1102	0.39888	84.8948	103.545	94.2199	0.819883	39.6542	59.046	147.619	0.360545
SGRAN_1772	tcrA	Response regulator receiver protein	T	44.1965	182.782	113.489	0.241799	141.796	200.238	171.017	0.708137	118.343	255.583	178.018	0.556411
SGRAN_1773	fsrR	Signal transduction histidine kinase	T	72.9571	296.05	184.504	0.246435	163.665	324.324	243.995	0.504634	251.681	237.692	269.799	0.730588
SGRAN_1774	NX02_03450	Uncharacterized protein	S	78.3712	180.993	129.682	0.433007	161.166	198.278	179.722	0.812828	162.935	287.917	200.305	0.773645
SGRAN_1775	ABAC460_10320	Uncharacterized protein		102.54	95.9448	99.2424	1.06874	73.3929	105.108	89.2505	0.698262	186.428	237.674	152.545	1.66984
SGRAN_1776	AI27_18050	Twin-arginine translocation pathway signal		164.574	46.4174	105.496	3.54552	65.2246	50.8504	58.0375	1.28268	114.639	118.662	127.945	2.12246
SGRAN_1777	AL00_01615	Peptidoglycan binding domain-containing protein	S	305.903	86.9727	196.438	3.51723	343.846	95.2788	219.562	3.60884	127.919	141.251	270.494	1.26397
SGRAN_1778	AL00_01910	GCN5 family acetyltransferase	R	1403.21	796.52	1099.87	1.76168	3395.33	872.589	2133.96	3.8911	63.8152	413.069	128.215	0.0688517
SGRAN_1779	SKP52_05610	Alcohol dehydrogenase, zinc-binding	ER	353.411	216.579	284.995	1.63179	929.876	237.263	583.569	3.91918	17.9193	192.614	86.4856	0.0711035
SGRAN_1780	AL00_01920	NAD(P)H dehydrogenase (Quinone)	R	349.712	227.788	288.75	1.53525	1076.74	249.542	663.141	4.31486	26.642	155.052	29.0872	0.100513
SGRAN_1781	fixL2	Sensor protein FixL	T	119.329	33.6939	76.5114	3.54156	94.2655	36.9117	65.5886	2.55381	55.8134	31.5323	75.3522	1.42356
SGRAN_1782	fixJ3	Transcriptional regulatory protein FixJ	T	80.9857	27.1642	54.075	2.98134	72.4966	29.7584	51.1275	2.43617	99.279	94.8911	734.76	3.14086
SGRAN_1783	luxR	Transcriptional regulator, LuxR family	T	789.767	1435.33	1112.55	0.550234	3863.18	1572.4	2717.79	2.45687	64.1899	1370.24	55.9237	0.0384329
SGRAN_1784	ABAC460_01960	Membrane protein-like protein	S	143.82	68.6335	106.227	2.09548	233.065	75.1881	154.127	3.09976	23.4913	47.6576	42.7664	0.294143
SGRAN_1785	AL00_01785	Uncharacterized protein	T	192.365	136.73	164.548	1.4069	632.351	149.788	391.07	4.22164	19.2003	62.0415	171.719	0.120678
SGRAN_1786	AL00_01790	Uncharacterized protein	S	372.118	337.633	354.875	1.10214	1724.56	369.877	1047.22	4.66252	26.6884	324.238	23.3257	0.0679305
SGRAN_1787	ABAZ39_08560	RNA-metabolising metallo-beta-lactamase	J	161.722	113.54	137.631	1.42436	541.89	124.383	333.137	4.35662	14.9531	19.963	60.0091	0.11318
SGRAN_1788	A1OC_01010	ErfK/YbiS/YcfS/YnhG family protein	S	332.571	138.702	235.637	2.39774	577.94	151.948	364.944	3.80354	37.0088	105.065	122.715	0.229303
SGRAN_1789	AL00_01835	heat-shock protein Hsp20	O	792.196	268.102	530.149	2.95483	1917.42	293.706	1105.56	6.52837	28.5933	208.421	372.63	0.091654
SGRAN_1790	AL00_01935	Universal stress protein UspA	T	1490.54	900.548	1195.54	1.65515	2638.98	986.552	1812.77	2.67495	135.821	716.666	86.9018	0.129613
SGRAN_1791	BF95_04645	Regulator	T	1438.63	1355.04	1396.84	1.06169	3523.73	1484.45	2504.09	2.37376	42.0927	37.9826	83.2298	0.0266957
SGRAN_1792	aox	Alternative oxidase		636.494	129.556	383.025	4.91289	668.227	141.929	405.078	4.70818	41.6635	124.367	36.1624	0.276366
SGRAN_1793	fixL3	Sensor protein FixL	T	58.7087	26.2475	42.4781	2.23673	71.5363	28.7542	50.1452	2.48786	33.4725	30.6612	33.3748	1.09594
SGRAN_1794	fixJ4	Transcriptional regulatory protein FixJ	T	64.0319	51.0108	57.5213	1.25526	77.0746	55.8824	66.4785	1.37923	53.1993	33.2771	173.383	0.896254
SGRAN_1795	AI27_09945	Uncharacterized protein		270.643	264.403	267.523	1.0236	372.951	289.654	331.303	1.28757	235.832	293.566	216.726	0.766522
SGRAN_1796	WSK_1147	Citrate transporter	P	77.4259	125.849	101.637	0.615229	160.959	137.868	149.413	1.16749	110.35	197.62	93.1471	0.753546
SGRAN_1797	A1OC_03832	Membrane protein	S	39.3693	32.7535	36.0614	1.20199	23.6536	35.8815	29.7675	0.659214	164.605	75.9443	154.254	4.31889
SGRAN_1798	A1OC_02425	Membrane protein		42.7263	13.1182	27.9223	3.25702	17.0222	14.3711	15.6967	1.18447	299.208	143.903	515.197	19.6013
SGRAN_1799	FG91_03080	Uncharacterized protein		99.7602	55.4019	77.5811	1.80066	61.1053	60.6929	60.8991	1.00679	1239.01	731.185	655.62	19.2193
SGRAN_1800	cinA	CinA domain protein	R	48.2064	3.01228	25.6093	16.0033	6.48072	3.29996	4.89034	1.96388	170.675	72.2309	122.511	48.6925
SGRAN_1801	nirY	LysR family transcriptional regulator	K	504.07	78.215	291.142	6.44467	232.966	85.6846	159.325	2.71888	96.7974	74.3469	71.7878	1.06356
SGRAN_1802	AI27_00065	2-nitropropane dioxygenase		263.89	56.001	159.945	4.71224	125.294	61.3492	93.3216	2.04231	45.4999	46.7783	51.1841	0.698236
SGRAN_1803	metB	Cystathionine gamma-synthase MetB	E	296.203	52.9246	174.564	5.5967	79.5007	57.9789	68.7398	1.3712	53.5048	56.8683	97.4399	0.868806
SGRAN_1804	mrdB	Rod shape-determining protein RodA	D	138.244	205.377	171.81	0.673123	194.548	224.991	209.769	0.864692	66.7497	141.375	118.047	0.279308
SGRAN_1805	mrdA	Penicillin-binding protein 2	M	92.7027	190.556	141.629	0.486485	185.55	208.754	197.152	0.888845	83.9173	169.344	73.0468	0.378458
SGRAN_1806	BV96_02728	Rod shape-determining protein MreD		34.1515	76.4043	55.2779	0.446984	62.2859	83.7011	72.9935	0.744147	31.3077	62.1763	77.6129	0.352144
SGRAN_1807	mreC	Rod shape-determining protein MreC	M	208.486	269.413	238.95	0.773853	194.796	295.143	244.969	0.660005	55.4939	123.918	357.239	0.177016
SGRAN_1808	mreB	Rod shape-determining protein MreB	D	339.455	519.338	429.396	0.65363	413.792	568.936	491.364	0.727309	167.06	658.985	194.398	0.276446
SGRAN_1809	mutL	DNA mismatch repair protein MutL	L	201.493	121.496	161.494	1.65843	151.671	133.099	142.385	1.13954	164.311	221.735	211.481	1.16224
SGRAN_1810	maoC2	Acyl dehydratase	I	98.1905	329.908	214.049	0.29763	201.364	361.415	281.389	0.557155	88.69	258.65	258.108	0.23103
SGRAN_1811	pgcp	Peptidase M28	R	167.864	390.033	278.949	0.430384	365.104	427.282	396.193	0.85448	168.947	427.526	145.327	0.372251
SGRAN_1812	phoD	Alkaline phosphatase	P	103.553	122.883	113.218	0.842696	171.755	134.618	153.186	1.27587	102.4	121.706	62.6188	0.716139
SGRAN_1813	copB	Copper resistance protein B	P	24.8793	16.6168	20.748	1.49724	118.849	18.2037	68.5264	6.52884	25.4814	22.8375	41.224	1.31784
SGRAN_1814	copA4	Copper resistance protein A	Q	31.9898	25.8694	28.9296	1.23659	145.628	28.34	86.984	5.1386	44.8729	56.9666	48.284	1.49068
SGRAN_1815	grxC	Glutaredoxin	O	46.3226	30.0206	38.1716	1.54303	342.916	32.8876	187.902	10.4269	40.3396	51.695	33.6455	1.15478
SGRAN_1816	merR2	MerR family transcriptional regulator	K	60.9382	55.6496	58.2939	1.09503	51.6708	60.9642	56.3175	0.84756	77.1943	26.9514	250.659	1.1921
SGRAN_1817	ACD_16C00136G0001	Excinuclease ABC C subunit domain protein	L	236.513	742.643	489.578	0.318475	340.59	813.567	577.078	0.418638	180.475	424.123	144.465	0.208845
SGRAN_1818	ychF	Ribosome-binding ATPase YchF	J	134.725	201.527	168.126	0.668521	151.743	220.773	186.258	0.687326	68.586	108.455	132.554	0.292476
SGRAN_1819	SKP52_10800	Short-chain dehydrogenase/reductase SDR	R	207.843	100.61	154.226	2.06583	227.933	110.218	169.076	2.06802	258.726	196.522	208.592	2.20997
SGRAN_1820	ypeA	Acetyltransferase ypeA	R	73.8525	135.385	104.619	0.5455	58.7153	148.315	103.515	0.395882	30.6315	158.458	154.44	0.194439
SGRAN_1821	pth	Peptidyl-tRNA hydrolase	J	242.343	464.45	353.397	0.521785	133.424	508.806	321.115	0.26223	130.148	278.249	1436.64	0.240816
SGRAN_1822	rplY	50S ribosomal protein L25	J	584.914	2160.71	1372.81	0.270705	919.706	2367.06	1643.38	0.388544	780.687	2743.13	422.489	0.310504
SGRAN_1823	EBMC1_10174	GumN protein (TraB family protein)	S	120.916	72.0723	96.4941	1.6777	104.41	78.9553	91.6826	1.32239	133.733	64.2918	129.015	1.59462
SGRAN_1824	AI27_11975	GumN protein (TraB family protein)	S	199.027	176.684	187.856	1.12646	238.414	193.557	215.986	1.23175	124.759	124.297	117.221	0.606825
SGRAN_1825	FG91_02235	Putative membrane protein		65.4847	89.2801	77.3824	0.733475	92.7024	97.8065	95.2544	0.947814	86.3339	109.683	71.0253	0.831029
SGRAN_1826	FG91_02236	Transcriptional regulator, XRE family	K	61.1326	65.1201	63.1263	0.938767	61.7397	71.3391	66.5394	0.86544	82.0885	55.7167	62.0041	1.08331
SGRAN_1827	EBMC1_10154	Uncharacterized protein		48.7341	37.6471	43.1906	1.2945	56.0508	41.2424	48.6466	1.35906	69.6538	41.9197	182.59	1.59001
SGRAN_1828	glyQ	Glycine--tRNA ligase alpha subunit	J	160.116	349.442	254.779	0.458205	186.597	382.815	284.706	0.487434	78.8754	295.527	209.884	0.193978
SGRAN_1829	glyS	Glycine--tRNA ligase beta subunit	J	269.896	453.228	361.562	0.595497	228.791	496.512	362.651	0.460797	78.7566	340.892	303.072	0.149334
SGRAN_1830	ppdK	Pyruvate, orthophosphate dikinase	G	373.858	453.7	413.779	0.82402	291.975	497.029	394.502	0.587441	79.1772	527.387	139.814	0.149975
SGRAN_1832	DL1_07890	Uncharacterized protein		157.654	56.9049	107.279	2.77048	71.7456	62.3394	67.0425	1.15089	265.653	200.451	171.622	4.01192
SGRAN_1833	WP_022684591.1	Uncharacterized protein		61.1865	38.3144	49.7505	1.59696	64.2264	41.9735	53.0999	1.53017	80.1237	77.5919	51.5916	1.79716
SGRAN_1834	DL1_16610	Uncharacterized protein	R	25.5653	16.9941	21.2797	1.50436	20.9313	18.6171	19.7742	1.12431	28.5124	23.0595	21.5581	1.44186
SGRAN_1835	RSP_0211	Uncharacterized protein		17.4844	14.6731	16.0787	1.1916	17.4549	16.0744	16.7646	1.08588	22.7784	14.6039	48.5252	1.3341
SGRAN_1836	DL1_16600	HNH endonuclease	V	22.1994	33.6921	27.9458	0.65889	40.9049	36.9098	38.9073	1.10824	90.7222	74.2721	60.4721	2.31405
SGRAN_1837	DSW25_15295	Terminase	R	43.7713	20.122	31.9466	2.1753	28.1114	22.0437	25.0776	1.27526	60.6365	30.2219	478.821	2.5897
SGRAN_1838	Arad_3624	Integrase	L	372.352	434.056	403.204	0.857843	439.051	475.509	457.28	0.923328	544.68	897.005	442.903	1.07841
SGRAN_1839	Rpdx1_0862	Resolvase domain	L	472.167	168.174	320.171	2.80761	237.849	184.234	211.041	1.29102	223.568	341.126	349.478	1.14245
SGRAN_1840	AW11_03972	Putative transcriptional regulator	K	872.396	326.07	599.233	2.67549	310.723	357.21	333.966	0.869861	542.343	475.388	282.287	1.42939
SGRAN_1841	P73_2301	Putative uncharacterized protein		14.487	20.7937	17.6404	0.696701	20.62	22.7795	21.6998	0.9052	21.3219	22.2315	12.2741	0.881216
SGRAN_1842	NT2_10_00340	Uncharacterized protein	S	13.8271	7.03483	10.431	1.96552	9.50503	7.70667	8.60585	1.23335	13.5102	3.22631	9.24691	1.65042
SGRAN_1843	trbI2	Conjugal transfer protein TraI	U	5.49105	2.86996	4.18051	1.91328	3.99112	3.14405	3.56759	1.26942	12.2924	4.98362	11.8603	3.68084
SGRAN_1844	trbG2	Conjugal transfer protein TrbG	U	9.56703	10.1593	9.86317	0.941702	15.3014	11.1296	13.2155	1.37484	21.84	11.4281	15.5325	1.84747
SGRAN_1845	trbF3	Conjugal transfer protein TrbF	U	9.09487	4.68702	6.89095	1.94044	6.55583	5.13464	5.84524	1.27678	19.2496	9.22497	22.2878	3.52949
SGRAN_1846	trbL3	Conjugal transfer protein TrbL	U	8.77595	10.7792	9.77757	0.814156	8.67077	11.8086	10.2397	0.734276	25.5244	25.326	18.1681	2.03497
SGRAN_1847	JP74_15060	Conjugal transfer protein TrbK		10.5125	9.0626	9.78755	1.15999	9.04912	9.9281	9.48861	0.911465	20.3932	10.8117	17.4596	1.93383
SGRAN_1848	trbJ3	Conjugal transfer protein TrbJ	U	6.91695	6.86701	6.89198	1.00727	6.95668	7.52282	7.23975	0.924744	14.8722	14.5259	9.18722	1.86121
SGRAN_1849	trbE2	Conjugal transfer protein TrbE	U	3.09394	5.17594	4.13494	0.597754	6.61538	5.67026	6.14282	1.16668	16.2956	3.50224	8.42374	2.70563
SGRAN_1850	trbD2	Conjugal transfer protein TrbD	NU	0.618385	1.13283	0.875607	0.545876	0.646366	1.24101	0.943688	0.520839	3.75665	0.551874	4.5072	2.84988
SGRAN_1851	trbC3	Conjugal transfer protein TrbC	U	0.728614	3.5443	2.13646	0.205573	3.84216	3.88279	3.86247	0.989536	9.66457	5.25774	6.55039	2.34336
SGRAN_1852	trbB2	Conjugal transfer protein TrbB	U	2.80364	2.13585	2.46975	1.31266	2.29228	2.33983	2.31605	0.979678	8.93904	3.43622	32.9104	3.59672
SGRAN_1853	BN69_2358	Uncharacterized protein	S	34.8955	44.6968	39.7961	0.780716	46.3611	48.9654	47.6633	0.946813	60.6996	56.8817	43.1714	1.16707
SGRAN_1854	KVU_PA0062	DNA-binding CopG-like protein		18.7875	20.8911	19.8393	0.899306	23.9887	22.8862	23.4374	1.04817	30.0549	25.6432	22.1592	1.23635
SGRAN_1855	traG3	Conjugal transfer protein TraG	U	18.6124	16.6374	17.6249	1.11871	20.5342	18.2263	19.3802	1.12662	30.7971	14.2634	88.094	1.59078
SGRAN_1856	Amme_048_027	Uncharacterized protein		108.113	88.2575	98.1852	1.22497	59.1446	96.6863	77.9154	0.611716	132.814	145.391	191.217	1.29324
SGRAN_1857	Rpdx1_0833	Helix-turn-helix domain protein	K	60.9782	149.032	105.005	0.409162	133.684	163.265	148.474	0.818816	172.892	249.62	119.959	0.996973
SGRAN_1858	lysR2	LysR family transcriptional regulator	K	33.1918	53.8503	43.5211	0.616372	44.3429	58.9931	51.668	0.751662	65.4318	67.0266	70.6111	1.04421
SGRAN_1859	hyl1	Epoxide hydrolase domain protein	R	40.2606	67.8484	54.0545	0.593391	88.0255	74.328	81.1767	1.18428	72.8355	75.7903	397.849	0.922552
SGRAN_1860	A225_2748	LysR family transcriptional regulator	K	140.975	356.104	248.539	0.395882	480.587	390.113	435.35	1.23192	486.506	722.863	312.32	1.17408
SGRAN_1861	HCH_04213	AraC-type DNA-binding domain-containing protein	K	58.5487	105.412	81.9804	0.555427	165.924	115.479	140.702	1.43683	112.651	138.135	194.498	0.9184
SGRAN_1862	SC1_01803	inositol-1-monophosphatase	G	109.474	149.157	129.316	0.733951	236.752	163.402	200.077	1.44889	189.143	276.344	364.206	1.08977
SGRAN_1863	Caci_0375	Oxidoreductase	CR	101.669	347.414	224.541	0.292645	439.423	380.592	410.007	1.15458	720.015	539.268	523.868	1.78107
SGRAN_1864	ACINWC323_2809	Pentapeptide repeat protein	S	98.9669	628.491	363.729	0.157467	813.618	688.513	751.066	1.1817	1362.8	327.721	719.97	1.86346
SGRAN_1865	virD23	Type VI secretion protein	U	53.517	123.204	88.3605	0.434377	155.994	134.97	145.482	1.15577	63.869	77.1399	32.8623	0.445505
SGRAN_1866	WP_047143441.1	Uncharacterized protein		1.86929	1.70907	1.78918	1.09375	1.47285	1.87229	1.67257	0.786657	4.10036	1.85553	5.74683	2.06182
SGRAN_1867	slt3	Lytic transglycosylase	M	13.3856	5.28713	9.33637	2.53173	8.27867	5.79206	7.03537	1.42931	17.5995	7.39329	13.4989	2.86067
SGRAN_1868	M527_17875	Uncharacterized protein	S	8.16005	10.7248	9.44243	0.760858	15.8137	11.749	13.7813	1.34596	20.7849	9.39836	12.5794	1.66551
SGRAN_1869	traF3	Conjugal transfer protein TraF	OU	1.80376	2.78562	2.29469	0.647526	3.40454	3.05165	3.22809	1.11564	6.45914	4.3739	10.4398	1.99269
SGRAN_1870	A33M_1180	Glycosidase		12.051	7.02695	9.53898	1.71497	10.7317	7.69803	9.21486	1.39408	34.4467	14.4204	19.8806	4.21278
SGRAN_1871	repA3	RepA replication protein	L	3.95942	4.46854	4.21398	0.886066	4.22475	4.8953	4.56002	0.863022	11.2396	5.31454	9.261	2.16158
SGRAN_1872	Rpdx1_0834	Phage transcriptional regulator, AlpA		7.96471	5.27024	6.61748	1.51126	11.0847	5.77356	8.42913	1.91991	18.3732	7.2824	19.4616	2.996
SGRAN_1873	APA01_23980	Uncharacterized protein		13.0469	10.6261	11.8365	1.22782	8.32405	11.6409	9.98248	0.715069	20.4966	20.55	22.4948	1.65766
SGRAN_1874	Amme_121_021	Uncharacterized protein		35.3653	26.5498	30.9575	1.33204	47.4876	29.0853	38.2865	1.6327	52.8938	24.493	34.7264	1.71211
SGRAN_1875	Rpdx1_0829	Unnamed protein product		15.0707	11.2718	13.1713	1.33703	11.922	12.3482	12.1351	0.965485	27.2596	16.559	17.9765	2.07833
SGRAN_1876	NGR_a03910	Uncharacterized protein y4eB	S	17.6004	9.27954	13.44	1.89669	11.4905	10.1657	10.8281	1.13032	20.4386	8.69343	27.5783	1.89283
SGRAN_1877	arsR5	ArsR family transcriptional regulator	K	18.6929	19.6543	19.1736	0.951084	46.6404	21.5313	34.0859	2.16617	43.4638	34.718	26.2031	1.90046
SGRAN_1878	arsC5	Arsenate reductase	P	4.0381	12.0708	8.05445	0.334535	45.4632	13.2236	29.3434	3.43804	22.318	8.94234	17.0698	1.58894
SGRAN_1879	arsB3	Arsenite export protein	P	5.71267	16.0449	10.8788	0.356043	32.8367	17.5772	25.2069	1.86814	15.0123	11.8216	25.6204	0.804078
SGRAN_1880	arsH3	NADPH-dependent FMN reductase ArsH	R	45.7399	52.4983	49.1191	0.871264	87.1469	57.5119	72.3294	1.51528	73.6242	36.2284	80.209	1.20521
SGRAN_1881	ACINWC323_3839	Uncharacterized protein		72.9175	85.9604	79.439	0.848269	103.04	94.1698	98.6049	1.09419	99.6913	86.7939	65.4099	0.996654
SGRAN_1882	OCA5_c04890	Uncharacterized protein		36.3868	21.5341	28.9605	1.68973	22.7075	23.5906	23.149	0.962566	45.856	31.1284	25.5845	1.83002
SGRAN_1883	yubM2	ParB domain protein nuclease	K	6.01708	5.90347	5.96028	1.01924	6.38763	6.46726	6.42744	0.987687	15.1009	5.31304	18.1211	2.19828
SGRAN_1884	ER13_10230	Uncharacterized protein		17.908	12.9309	15.4195	1.3849	25.1291	14.1658	19.6474	1.77393	40.5791	21.1412	88.6316	2.69688
SGRAN_1885	Oant_0617	Filamentation induced by cAMP protein Fic	S	158.378	122.103	140.24	1.29709	196.549	133.764	165.156	1.46937	218.538	136.684	156.596	1.53812
SGRAN_1886	Acav_3630	Sir2-family regulator		109.15	111.892	110.521	0.975494	160.607	122.577	141.592	1.31025	109.564	94.653	189.932	0.841505
SGRAN_1887	K538_02415	Nuclease PIN		116.176	141.695	128.935	0.819902	183.402	155.227	169.315	1.18151	180.922	270.3	253.914	1.0973
SGRAN_1888	A250_03273	Retron-type RNA-directed DNA polymerase	L	139.592	292.957	216.274	0.476493	322.423	320.935	321.679	1.00464	264.372	326.906	162.359	0.77553
SGRAN_1889	A193_04457	Hep-Hag family		42.9171	29.8458	36.3815	1.43796	29.16	32.6961	30.928	0.891849	52.5913	60.3453	42.9295	1.51432
SGRAN_1890	AAur_0146	NADH-ubiquinone oxidoreductase	S	34.7943	28.9095	31.8519	1.20356	34.7494	31.6704	33.2099	1.09722	44.8704	33.2678	147.503	1.33385
SGRAN_1891	lldD1_1	Lactate 2-monooxygenase	C	122.658	117.464	120.061	1.04422	170.062	128.682	149.372	1.32157	222.678	250.135	1435.95	1.62914
SGRAN_1892	AI27_11810	Uncharacterized protein		424.328	496.484	460.406	0.854666	486.533	543.899	515.216	0.894528	2885.01	2649.22	1456.47	4.99378
SGRAN_1893	Astex_3141	Diguanylate cyclase	T	138.59	196.116	167.353	0.706674	204.092	214.845	209.469	0.94995	338.023	27.9279	186.386	1.48123
SGRAN_1894	glk	Glucokinase	G	22.6711	43.1231	32.8971	0.52573	36.7685	47.2414	42.005	0.778311	24.8883	34.7492	76.7302	0.49599
SGRAN_1895	yedI	ABC transporter	S	97.6245	124.218	110.921	0.785913	120.538	136.081	128.309	0.885781	183.601	128.572	142.522	1.27022
SGRAN_1896	aptA	Omega-amino acid--pyruvate aminotransferase	H	109.731	108.197	108.964	1.01418	106.208	118.53	112.369	0.896043	101.661	101.443	69.6299	0.807474
SGRAN_1897	BV96_04612	Glycosyltransferase family 1		213.744	240.045	226.894	0.890433	106.352	262.97	184.661	0.404426	62.9258	37.5987	161.341	0.225281
SGRAN_1898	phoR	Histidine kinase	T	180.688	119.563	150.125	1.51124	101.972	130.981	116.476	0.778525	171.293	259.757	233.044	1.23121
SGRAN_1899	FG91_02485	Uncharacterized protein		223.689	254.609	239.149	0.878559	278.166	278.924	278.545	0.997282	269.04	294.796	169.419	0.908094
SGRAN_1900	EBMC1_10019	Fumarylacetoacetate (FAA) hydrolase	Q	221.407	212.628	217.017	1.04129	208.317	232.934	220.625	0.894318	340.482	69.7976	415.562	1.37614
SGRAN_1901	tadC	Type II secretion system protein	NU	133.08	531.289	332.185	0.250485	795.679	582.028	688.853	1.36708	603.289	490.643	837.414	0.975847
SGRAN_1902	tadB	Flp pilus assembly protein TadB	U	100.891	624.122	362.506	0.161653	898.429	683.726	791.077	1.31402	708.996	1071.54	1052.91	0.976252
SGRAN_1903	cpaE	Flp pilus assembly protein ATPase CpaE	U	125.906	711.88	418.893	0.176864	1151.82	779.866	965.843	1.47695	841.391	1396.82	815.008	1.01573
SGRAN_1904	cpaD	Pilus assembly protein CpaD	N	132.726	690.822	411.774	0.192128	968.142	756.797	862.47	1.27926	846.594	788.626	953.697	1.05316
SGRAN_1905	cpaC	Secretion system protein	U	79.805	597.633	338.719	0.133535	840.52	654.708	747.614	1.28381	699.106	1060.8	509.919	1.0053
SGRAN_1906	cpaB	Pilus assembly protein CpaB	U	42.1419	417.712	229.927	0.100887	511.968	457.604	484.786	1.1188	628.436	320.732	395.542	1.29292
SGRAN_1907	cpaA	Peptidase A24A, prepilin type IV	OU	20.1584	254.209	137.184	0.0792985	476.147	278.487	377.317	1.70976	287.598	162.647	148.575	0.972259
SGRAN_1908	A33O_15803	FAD-dependent oxidoreductase	E	18.7823	25.5476	22.1649	0.735188	18.9494	27.9874	23.4684	0.677069	15.6547	9.55202	567.787	0.526601
SGRAN_1909	CC_2965	UPF0339 protein	S	512.441	610.307	561.374	0.839645	945.317	668.593	806.955	1.41389	895.792	1119.92	848.213	1.26138
SGRAN_1910	rnhA	RNase H	L	534.724	462.363	498.543	1.1565	500.933	506.519	503.726	0.988972	375.444	800.633	277.985	0.697829
SGRAN_1911	thrB	Homoserine kinase	R	146.532	169.596	158.064	0.864006	127.408	185.793	156.601	0.685752	41.1261	180.525	108.692	0.208396
SGRAN_1912	ispH	4-hydroxy-3-methylbut-2-enyl diphosphate reductase	IM	200.466	249.205	224.836	0.804422	206.992	273.004	239.998	0.758201	81.1427	176.258	308.575	0.279821
SGRAN_1913	SKP52_09445	Uncharacterized protein		357.71	370.189	363.95	0.96629	268.874	405.543	337.209	0.662998	200.806	536.008	181.136	0.466166
SGRAN_1914	argS	Arginine--tRNA ligase, cytoplasmic	J	160.031	169.692	164.862	0.943067	130.997	185.898	158.447	0.704671	64.9426	161.466	386.783	0.328893
SGRAN_1915	EBMC1_13276	Sporulation-like protein		464.833	344.759	404.796	1.34828	502.974	377.684	440.329	1.33173	465.135	708.624	425.49	1.15945
SGRAN_1916	nagZ	Beta-N-acetylhexosaminidase	G	444.684	175.776	310.23	2.52983	283.906	192.562	238.234	1.47436	260.526	385.846	310.276	1.27374
SGRAN_1917	scpA	Chromosome segregation and condensation protein ScpA	S	395.152	187.429	291.291	2.10828	235.2	205.328	220.264	1.14548	244.357	360.027	224.257	1.12041
SGRAN_1918	scpB	Segregation and condensation protein B	K	257.916	169.403	213.659	1.5225	200.813	185.582	193.197	1.08207	183.06	204.158	1574.56	0.928663
SGRAN_1919	tatA	Sec-independent protein translocase protein TatA	U	1595.31	1575.11	1585.21	1.01282	1708.35	1725.53	1716.94	0.990044	2035.36	2966.05	1220.3	1.1105
SGRAN_1920	tatB	Sec-independent protein translocase protein TatB	U	589.519	472.369	530.944	1.24801	431.248	517.481	474.365	0.83336	407.55	405.236	448.329	0.741458
SGRAN_1921	tatC	Sec-independent protein translocase protein TatC	U	392.45	343.816	368.133	1.14145	302.724	376.651	339.688	0.803725	318.235	489.109	31807.7	0.795442
SGRAN_1922	EBMC1_13241	Entericidin EcnAB	S	13590.3	1402.43	7496.36	9.69054	863.935	1536.36	1200.15	0.562326	78095.5	63297.2	39112.8	47.8556
SGRAN_1923	mgtE	Magnesium transporter MgtE	P	100.063	141.26	120.661	0.70836	100.25	154.751	127.501	0.647815	75.6222	130.2	238.453	0.460062
SGRAN_1924	ppiB2	Peptidyl-prolyl cis-trans isomerase	O	307.314	479.29	393.302	0.641186	376.221	525.062	450.642	0.716527	218.281	401.283	144.058	0.391386
SGRAN_1925	nadC	Nicotinate-nucleotide pyrophosphorylase carboxylating	H	125.639	171.564	148.601	0.732316	132.55	187.948	160.249	0.705248	57.317	69.834	46.3717	0.287109
SGRAN_1926	FG95_02055	Ribonuclease T2	J	41.0633	83.4182	62.2407	0.492258	62.7364	91.3848	77.0606	0.686508	30.2701	35.4265	120.594	0.311846
SGRAN_1927	EBMC1_13211	Uncharacterized protein		65.7755	154.142	109.959	0.42672	155.113	168.862	161.988	0.918578	111.191	210.918	151.392	0.619922
SGRAN_1928	aas	Phospholipid/glycerol acyltransferase		69.2812	160.748	115.015	0.430993	134.083	176.1	155.091	0.761403	60.3972	191.592	151.114	0.322893
SGRAN_1929	pgsA	CDP-diacylglycerol--glycerol-3-phosphate 3-phosphatidyltransferase	I	135.56	188.365	161.963	0.719667	237.576	206.354	221.965	1.1513	161.369	241.831	159.774	0.736219
SGRAN_1930	oxyR	LysR family transcriptional regulator	K	112.469	90.9691	101.719	1.23634	127.135	99.6568	113.396	1.27573	170.547	158.179	101.887	1.61115
SGRAN_1931	AI27_13335	Signal transduction protein		35.0022	46.6334	40.8178	0.750582	35.2312	51.087	43.1591	0.689631	55.3038	33.2263	74.8257	1.01917
SGRAN_1932	trmFO	Methylenetetrahydrofolate--tRNA-(uracil-5-)-methyltransferase TrmFO	J	41.2411	50.0622	45.6517	0.823797	42.9752	54.8432	48.9092	0.783601	68.1381	94.3476	133.931	1.16968
SGRAN_1933	Caul_4354	YjeF-like protein	S	147.284	93.5397	120.412	1.57456	82.2	102.473	92.3365	0.802163	253.014	199.724	328.637	2.32453
SGRAN_1934	BW41_03624	Required for attachment to host cells family protein	N	306.349	137.703	222.026	2.22471	210.586	150.854	180.72	1.39596	966.013	404.259	542.666	6.02876
SGRAN_1935	tauD	Alpha-ketoglutarate-dependent taurine dioxygenase	Q	118.853	90.3115	104.582	1.31603	196.592	98.9364	147.764	1.98705	172.713	119.318	324.586	1.64349
SGRAN_1936	A33M_3420	Dihydroorotate dehydrogenase	S	496.089	543.186	519.638	0.913295	777.879	595.061	686.47	1.30723	459.208	476.458	571.948	0.72652
SGRAN_1937	gyrA	DNA gyrase subunit A	L	517.505	494.457	505.981	1.04661	590.599	541.678	566.139	1.09031	361.645	684.689	213.478	0.628552
SGRAN_1938	FG91_02528	Uncharacterized protein	MJ	57.4942	52.3365	54.9154	1.09855	58.5134	57.3347	57.924	1.02056	53.2963	65.312	165.014	0.875144
SGRAN_1939	EBMC1_08981	Uncharacterized protein		56.2423	122.176	89.2091	0.460338	196.505	133.844	165.174	1.46816	243.687	276.731	269.796	1.7141
SGRAN_1940	FG91_02530	Histidine kinase	T	147.653	257.112	202.382	0.574275	248.838	281.667	265.252	0.883447	187.705	295.905	718.827	0.627394
SGRAN_1941	gltA	Citrate synthase	C	739.867	923.044	831.456	0.801551	706.007	1011.2	858.603	0.698187	391.304	1249.95	343.6	0.364316
SGRAN_1942	gltX1	Glutamate--tRNA ligase 1	J	194.791	243.668	219.23	0.799411	152.574	266.938	209.756	0.571571	122.78	295.896	113.336	0.433028
SGRAN_1943	FG91_02534	ComEC/Rec2-related protein	R	269.901	45.1774	157.539	5.97425	59.8378	49.4919	54.6649	1.20904	87.429	103.892	395.006	1.66311
SGRAN_1944	lexA	LexA repressor	KT	1562.62	263.968	913.294	5.91973	460.128	289.177	374.653	1.59116	537.35	702.584	386.603	1.74942
SGRAN_1945	trpC	Tryptophan biosynthesis protein TrpCF	E	99.8091	242.769	171.289	0.411128	146.068	265.954	206.011	0.549223	35.405	235.856	56.7765	0.125331
SGRAN_1946	trpD	Anthranilate phosphoribosyltransferase	E	86.5116	164.267	125.389	0.526652	97.1276	179.955	138.541	0.539733	38.0673	78.148	65.1256	0.199154
SGRAN_1947	trpG	Anthranilate synthase component 2	EH	138.832	214.437	176.635	0.647426	195.298	234.916	215.107	0.831352	62.3997	92.1838	129.082	0.250075
SGRAN_1948	metX-2	Homoserine O-acetyltransferase	E	157.394	261.407	209.4	0.602103	268.441	286.372	277.406	0.937386	215.338	195.764	162.091	0.70793
SGRAN_1949	trpE	Anthranilate synthase component 1	EH	180.203	238.633	209.418	0.755147	207.691	261.423	234.557	0.794463	84.1853	108.845	251.965	0.303175
SGRAN_1950	FG95_02076	Peptidylprolyl isomerase		335.487	419.609	377.548	0.799523	370.509	459.682	415.096	0.806012	157.624	419.744	160.999	0.322823
SGRAN_1951	tpiA	Triosephosphate isomerase	G	126.173	138.499	132.336	0.911003	114.493	151.726	133.109	0.754604	79.2731	164.374	311.093	0.491888
SGRAN_1952	secG	Preprotein translocase subunit SecG	U	457.341	726.573	591.957	0.629449	328.863	795.961	562.412	0.413165	298.116	542.913	426.444	0.352609
SGRAN_1953	pyrG	CTP synthase	F	344.237	653.859	499.048	0.52647	394.252	716.304	555.278	0.550398	191.895	554.772	460.325	0.252213
SGRAN_1954	EBMC1_08926	Crp/FNR family transcriptional regulator	T	535.038	562.154	548.596	0.951764	389.267	615.841	502.554	0.63209	289.022	728.756	292.256	0.441838
SGRAN_1955	lolC	Lipoprotein releasing system, transmembrane protein, LolC/E family	M	158.648	259.328	208.988	0.611766	194.695	284.095	239.395	0.685317	72.2468	295.49	109.006	0.239417
SGRAN_1956	lolD	Lipoprotein-releasing system ATP-binding protein LolD	V	203.759	300.356	252.058	0.678392	197.15	329.04	263.095	0.599167	89.6592	145.765	231.722	0.256535
SGRAN_1957	bsaA	Glutathione peroxidase BsaA-like protein	O	189.065	161.691	175.378	1.1693	165.165	177.133	171.149	0.932435	349.324	373.784	303.087	1.85664
SGRAN_1958	AMETH_1720	GCN5-related N-acetyltransferase	R	80.5546	94.6334	87.594	0.851228	75.7824	103.671	89.7267	0.730989	203.272	256.849	219.309	1.84595
SGRAN_1959	dnaE	DNA polymerase III subunit alpha	L	190.632	250.799	220.716	0.760099	268.263	274.751	271.507	0.976386	137.783	235.346	157.159	0.472125
SGRAN_1960	alkK4	Long-chain fatty acid--CoA ligase	IQ	165.392	336.404	250.898	0.491647	261.818	368.531	315.174	0.710437	344.002	176.536	209.58	0.878796
SGRAN_1961	splB	DNA repair photolyase	L	98.9653	88.1288	93.547	1.12296	77.384	96.5452	86.9646	0.801531	99.733	75.1586	210.285	0.97254
SGRAN_1962	EBMC1_08696	Lytic transglycosylase, catalytic	M	110.519	183.1	146.81	0.603599	193.587	200.587	197.087	0.965102	357.606	320.837	275.501	1.67843
SGRAN_1963	SKP52_09155	Uracil-DNA glycosylase superfamily protein	L	86.9227	116.986	101.954	0.743018	92.0717	128.159	110.115	0.718418	257.478	193.396	301.024	1.89144
SGRAN_1964	etf	Electron transfer flavoprotein-ubiquinone oxidoreductase	C	301.975	322.892	312.433	0.93522	313.277	353.729	333.503	0.885641	336.861	344.571	280.542	0.896563
SGRAN_1965	BV95_02198	Tetratricopeptide	R	228.932	123.602	176.267	1.85217	208.109	135.407	171.758	1.53691	98.7598	224.223	81.2176	0.686657
SGRAN_1966	ispE	4-diphosphocytidyl-2-C-methyl-D-erythritol kinase	I	152.125	79.6496	115.887	1.90993	152.692	87.2563	119.974	1.74993	71.7992	63.6755	65.738	0.774682
SGRAN_1967	EBMC1_08671	N-formylglutamate amidohydrolase	E	80.4336	59.5052	69.9694	1.35171	117.285	65.188	91.2365	1.79918	35.7971	59.6768	205.607	0.516988
SGRAN_1968	ilvD	Dihydroxy-acid dehydratase	EG	510.38	230.25	370.315	2.21663	676.499	252.239	464.369	2.68198	187.207	375.416	307.39	0.698732
SGRAN_1969	EBMC1_08661	Putative lipoprotein		865.534	306.143	585.838	2.82722	1145.76	335.38	740.57	3.4163	293.925	427.573	165.2	0.825087
SGRAN_1970	nnrE	NAD(P)H-hydrate epimerase	S	128.45	38.9845	83.7172	3.2949	186.341	42.7076	114.524	4.36318	47.0572	36.4744	109.109	1.03734
SGRAN_1971	rumA	RNA methyltransferase	J	150.723	82.8437	116.783	1.81937	224.707	90.7554	157.731	2.47596	152.035	171.161	291.087	1.57714
SGRAN_1972	ABAC402_17975	Membrane protein	S	146.323	166.764	156.543	0.877426	216.608	182.691	199.649	1.18565	704.566	430.138	524.529	3.63083
SGRAN_1973	BW41_03722	MAPEG family protein	S	117.695	145.47	131.582	0.809067	178.888	159.363	169.125	1.12252	426.932	344.491	278.716	2.52215
SGRAN_1974	frc_13	L-carnitine dehydratase/bile acid-inducible protein F	C	112.706	201.432	157.069	0.559524	233.288	220.669	226.978	1.05719	65.4548	130.5	205.434	0.279255
SGRAN_1975	gdhA	NADP-specific glutamate dehydrogenase	E	145.463	418.192	281.827	0.347838	399.233	458.13	428.682	0.87144	82.1332	345.414	305.07	0.168784
SGRAN_1976	speF	Decarboxylase	E	124.554	544.81	334.682	0.228619	234.83	596.84	415.835	0.393456	174.674	528.006	154.7	0.275531
SGRAN_1977	WP_046902765.1	Uncharacterized protein		62.0206	79.9784	70.9995	0.775467	103.538	87.6165	95.5772	1.18172	82.0848	134.725	104.445	0.882018
SGRAN_1978	WP_010408063.1	Uncharacterized protein		76.3353	141.733	109.034	0.538585	151.474	155.269	153.371	0.975559	91.3333	126.806	101.221	0.55379
SGRAN_1979	nspC	Carboxynorspermidine/carboxyspermidine decarboxylase	E	75.8165	131.384	103.6	0.57706	98.9477	143.931	121.439	0.687466	47.5256	111.108	56.8279	0.310867
SGRAN_1980	A11S_442	Membrane protein	S	52.0355	130.544	91.2897	0.398605	84.5152	143.011	113.763	0.59097	40.9941	66.1302	79.3126	0.269868
SGRAN_1981	EBMC1_08596	Alpha/beta hydrolase	R	104.385	181.995	143.19	0.57356	112.429	199.376	155.903	0.563904	67.4955	117.631	80.7136	0.318715
SGRAN_1982	lys1.2	Saccharopine dehydrogenase	E	150.483	307.291	228.887	0.489708	191.743	336.637	264.19	0.569584	112.521	93.9317	107.733	0.314682
SGRAN_1983	tdcB	L-threonine dehydratase catabolic TdcB	E	89.8889	107.335	98.612	0.837461	105.796	117.585	111.691	0.899741	85.5253	102.946	68.2815	0.684767
SGRAN_1984	EBMC1_08581	Uncharacterized protein		360.823	119.578	240.2	3.01747	118.308	130.998	124.653	0.903128	1930.4	51.0378	1085.89	13.8734
SGRAN_1985	EBMC1_08566	N-acetyltransferase GCN5		231.502	137.751	184.627	1.68058	133.165	150.906	142.036	0.882437	440.477	241.374	434.817	2.748
SGRAN_1986	Sala_1205	Nitroreductase	C	1098.57	600.028	849.299	1.83086	269.101	657.331	463.216	0.409384	102.049	429.156	500.364	0.146159
SGRAN_1987	hemA	5-aminolevulinic acid synthase	H	2393.01	1322.44	1857.73	1.80954	1108.13	1448.73	1278.43	0.764898	319.022	898.68	199.76	0.207316
SGRAN_1988	murI	Glutamate racemase	M	68.1122	90.6682	79.3902	0.751225	73.6526	99.3272	86.4899	0.741515	33.5783	80.4989	88.1841	0.318266
SGRAN_1989	plsY	Acyl-PO4 G3P acyltransferase	S	149.797	102.379	126.088	1.46316	201.123	112.156	156.639	1.79324	182.15	142.79	182.734	1.529
SGRAN_1990	dprA	DNA processing protein DprA	LU	106.4	105.934	106.167	1.0044	129.508	116.051	122.78	1.11596	213.109	183.319	272.593	1.72884
SGRAN_1991	EBBID32_31170	Peptidyl prolyl 4-hydroxylase, alpha subunit		165.215	319.189	242.202	0.517609	477.301	349.672	413.486	1.365	384.719	332.076	220.45	1.03582
SGRAN_1992	FG95_02120	Uncharacterized protein	A	21.549	26.6189	24.084	0.809538	67.0724	29.161	48.1167	2.30007	54.5882	56.1815	112.656	1.76237
SGRAN_1993	EBMC1_08526	Uncharacterized protein		58.6177	91.7762	75.197	0.638703	101.019	100.541	100.78	1.00475	183.308	170.723	284.375	1.71648
SGRAN_1994	topA	DNA topoisomerase 1	L	261.95	331.223	296.587	0.790857	384.176	362.856	373.516	1.05876	93.1383	385.443	197.318	0.241654
SGRAN_1995	era	GTPase Era	R	128.536	251.307	189.921	0.51147	250.323	275.308	262.815	0.909247	57.1232	301.498	134.033	0.195342
SGRAN_1996	rnc	RNase III	K	98.2066	197.573	147.89	0.497065	160.685	216.441	188.563	0.742396	72.3925	210.942	134.042	0.314886
SGRAN_1997	lepB	Signal peptidase I	U	105.993	278.645	192.319	0.380387	250.334	305.256	277.795	0.820079	95.1746	195.691	106.593	0.293533
SGRAN_1998	pgi	Glucose-6-phosphate isomerase	G	116.989	95.7773	106.383	1.22147	117.856	104.924	111.39	1.12325	86.7726	118.012	104.73	0.778586
SGRAN_1999	gor	Glutathione reductase	C	85.5175	101.274	93.3957	0.844417	104.197	110.946	107.572	0.939169	68.5558	122.688	174.907	0.581746
SGRAN_2000	CTS44_15828	Pathogenicity locus		157.075	225.788	191.431	0.695675	187.644	247.351	217.498	0.758614	105.249	281.259	166.674	0.400595
SGRAN_2001	A1Q_3456	ATPase	R	132.926	192.441	162.683	0.690736	177.734	210.819	194.276	0.843064	110.62	228.099	68.8109	0.493996
SGRAN_2002	MT0481	icl1 and ramB operon repressor protein	R	38.8686	28.4284	33.6485	1.36725	31.74	31.1433	31.4416	1.01916	37.5601	27.0017	104.563	1.13543
SGRAN_2003	pccB	Propionyl-CoA carboxylase beta chain	I	53.4962	79.4661	66.4811	0.673195	82.871	87.0552	84.9631	0.951936	197.286	171.566	294.172	2.13355
SGRAN_2004	mce	Methylmalonyl-CoA epimerase	E	135.114	208.879	171.996	0.646853	195.348	228.827	212.088	0.853693	366.735	391.057	273.418	1.50885
SGRAN_2005	mutB	Methylmalonyl-CoA mutase large subunit	I	129.507	94.9844	112.246	1.36346	128.66	104.056	116.358	1.23645	224.726	180.102	259.528	2.03324
SGRAN_2006	metY	O-acetylhomoserine aminocarboxypropyltransferase	E	164.906	193.452	179.179	0.852439	224.055	211.927	217.991	1.05723	227.297	294.329	222.22	1.00974
SGRAN_2007	bioB	Biotin synthase	H	150.767	157.434	154.101	0.957652	176.379	172.47	174.424	1.02266	168.572	217.143	141.379	0.920178
SGRAN_2008	accC2	Biotin carboxylase	I	106.53	145.532	126.031	0.732004	167.152	159.43	163.291	1.04844	135.945	114.185	213.738	0.802774
SGRAN_2009	csaA	tRNA-binding protein	R	212.37	201.207	206.788	1.05548	196.727	220.423	208.575	0.892498	214.569	291.531	207.174	0.916452
SGRAN_2010	EBMC1_15979	Putative cyclase	R	183.939	133.292	158.615	1.37997	222.897	146.021	184.459	1.52647	262.741	199.779	220.026	1.694
SGRAN_2011	proP_1	Major facilitator transporter	G	30.1221	60.9139	45.518	0.494503	59.0869	66.7313	62.9091	0.885445	141.695	177.312	345.051	1.99906
SGRAN_2012	phaR	Polyhydroxyalkanoate synthesis repressor PhaR	S	432.68	601.69	517.185	0.719108	740.778	659.152	699.965	1.12383	253.426	548.407	312.421	0.361965
SGRAN_2013	proS	Proline--tRNA ligase	J	467.971	517.861	492.916	0.903661	515.071	567.317	541.194	0.907907	154.457	371.415	136.793	0.25632
SGRAN_2014	rnr	Ribonuclease R	K	245.669	198.705	222.187	1.23635	356.031	217.681	286.856	1.63556	70.2028	119.13	107.658	0.303622
[truncated: 2,192 more rows]
